# Supplementary material for: Tsukushi proteoglycan maintains RNA splicing and developmental signaling network in GFAP-expressing subventricular zone neural stem/progenitor cells
Source: Front Cell Dev Biol. 2022 Nov 21;10:994588. doi: 10.3389/fcell.2022.994588 (PMC9720143; doi:10.3389/fcell.2022.994588)
Supplement: Supplementary file 1 [file Table2.XLSX]

## Sheet: Sheet1
Significant DEGs (Stringtie-Ballgown)					Significant DEUs (DEXseq)					DEGs that Have DEU
Gene Symbol	log2FC
Dynlrb2	3.14588				Gene Symbol					Gene Symbol	Log2FC
Cfap65	2.90151				Cfap65					Cfap65	2.90151
Lrrc23	2.79838				Dlec1					Dlec1	2.42827
1700007K13Rik	2.75399				Mrps6					Mrps6	2.38053
Zmynd10	2.70691				Dnah6					Dnah6	2.26945
Tekt1	2.6562				Dnai2					Dnai2	2.18957
Gm10735	2.5962				Dnah9					Dnah9	2.17213
Pltp	2.51748				Crocc2					Crocc2	2.15802
Cfap52	2.51133				Cfap46					Cfap46	2.02532
Morn5	2.48418				Tcte1					Tcte1	2.02023
Dlec1	2.42827				Cfap206					Cfap206	1.95902
Foxj1	2.40229				Vps26c					Vps26c	1.92816
Nemp1	2.39512				Dnah5					Dnah5	1.86375
Mrps6	2.38053				Acadm					Acadm	1.84434
Tppp3	2.35081				Dnai4					Dnai4	1.83023
Cdc20b	2.34641				Galk2					Galk2	1.81669
Mir449c	2.34641				Ccdc180					Ccdc180	1.79909
Tm4sf1	2.32261				P2rx6					P2rx6	1.79708
Gm9848	2.32223				Galnt11					Galnt11	1.79014
Fkbp14	2.3178				Dnah10					Dnah10	1.78455
2410004P03Rik	2.30877				Vwa3a					Vwa3a	1.78177
Tmem212	2.30729				Rfx2					Rfx2	1.77375
Dnali1	2.29952				1700028P14Rik					1700028P14Rik	1.72254
Ppp1r32	2.27814				Rarres2					Rarres2	1.69518
Car9	2.27405				Syne1					Syne1	1.67604
Dnah6	2.26945				Riiad1					Riiad1	1.65316
Lrrc46	2.24217				Cfap44					Cfap44	1.61106
1700012B09Rik	2.21887				Cfap57					Cfap57	1.60798
Deup1	2.19603				Sned1					Sned1	1.60245
Fam216b	2.1933				Spag8					Spag8	1.59043
Dnai2	2.18957				Map3k19					Map3k19	1.57104
C230072F16Rik	2.18767				Pot1b					Pot1b	1.55906
Gm17455	2.18668				Lrrc71					Lrrc71	1.55531
Rsph1	2.17323				Myb					Myb	1.54763
Dnah9	2.17213				Crb2					Crb2	1.50181
Crocc2	2.15802				Mdm1					Mdm1	1.4918
1700016K19Rik	2.15242				Ccdc162					Ccdc162	1.47632
1110017D15Rik	2.14553				Ccdc40					Ccdc40	1.45813
Gm19935	2.12897				Spef2					Spef2	1.45146
Mcidas	2.12753				Tmem53					Tmem53	1.44775
Ccno	2.10851				Wdr36					Wdr36	1.43688
Ccdc170	2.08898				Abcd1					Abcd1	1.43211
Spata18	2.07998				Syngap1					Syngap1	1.40897
Fuom	2.07162				Ercc1					Ercc1	1.40786
Fam107a	2.0689				Gm973					Gm973	1.36848
Spag6l	2.05283				Togaram2					Togaram2	1.35666
Ftsj1	2.04781				Ccdc163					Ccdc163	1.35219
Ak7	2.04202				Ift22					Ift22	1.34672
Ift20	2.03824				Hirip3					Hirip3	1.33743
Apba3	2.02921				Ccdc39					Ccdc39	1.33174
Hspa2	2.02919				Ift172					Ift172	1.31616
Cfap46	2.02532				Hyal1					Hyal1	1.31567
Gm4459	2.02532				Naa80					Naa80	1.31567
Tcte1	2.02023				Crocc					Crocc	1.30057
Ruvbl1	2.00026				Eno4					Eno4	1.29746
Ccdc113	1.99689				Ankrd45					Ankrd45	1.29313
Cfap54	1.96809				Snx32					Snx32	1.27488
Cfap206	1.95902				Pomt1					Pomt1	1.26142
Rsph4a	1.95135				Eml2					Eml2	1.25485
Cfap69	1.93883				Fam227a					Fam227a	1.25271
Efcab10	1.93551				Cd109					Cd109	1.2464
Anxa5	1.93541				Sec14l1					Sec14l1	1.24201
6820408C15Rik	1.93173				Cep128					Cep128	1.23876
Cds1	1.92968				Pdzrn4					Pdzrn4	1.226
Vps26c	1.92816				1110032A03Rik					1110032A03Rik	1.20485
Chchd10	1.91518				Ttll5					Ttll5	1.2018
Rgs22	1.91363				Rexo2					Rexo2	1.1782
Rnase4	1.90906				Recql5					Recql5	1.17645
Ttc21a	1.90834				St3gal6					St3gal6	1.15123
Lrrc74b	1.87405				Cfap47					Cfap47	1.14514
Lrrc51	1.87256				Lrwd1					Lrwd1	1.14149
Ctsh	1.87096				Zfp523					Zfp523	1.13694
Myo1e	1.86895				Ddo					Ddo	1.13207
Mlf1	1.86528				Pot1a					Pot1a	1.13163
Dnah5	1.86375				Lipg					Lipg	1.12653
Zfand4	1.85296				Adamts20					Adamts20	1.12598
Acadm	1.84434				Gnal					Gnal	1.1032
Trp73	1.83871				Fbxl7					Fbxl7	1.09449
Prelp	1.83754				Plch1					Plch1	1.09161
Daw1	1.83437				Iqcd					Iqcd	1.0911
Dnai4	1.83023				Adgrv1					Adgrv1	1.08319
Cfap91	1.82838				Ift43					Ift43	1.07186
Cfap126	1.8273				Mrpl21					Mrpl21	1.06459
Lrrc43	1.81991				Cog6					Cog6	1.0506
Galk2	1.81669				Nfya					Nfya	1.04195
Spa17	1.81428				Adamts18					Adamts18	1.03996
Hdc	1.79929				Dnaja3					Dnaja3	1.03888
Ccdc180	1.79909				Vasn					Vasn	1.03888
P2rx6	1.79708				Frem2					Frem2	1.03799
Ccna1	1.79681				Pofut2					Pofut2	1.03428
Ifitm3	1.7912				Usp2					Usp2	1.02151
Odf3b	1.79032				Hspa4l					Hspa4l	1.01292
Galnt11	1.79014				Odad1					Odad1	0.993427
Dnah10	1.78455				Nup35					Nup35	0.989931
Vwa3a	1.78177				Cep295					Cep295	0.988656
Dnai3	1.78095				Rpgrip1l					Rpgrip1l	0.984989
Got1l1	1.77496				Wwc1					Wwc1	0.980095
1700019G24Rik	1.77379				Actn1					Actn1	0.971636
Rfx2	1.77375				Pmvk					Pmvk	0.970687
Fam166c	1.76601				Ppp2r1b					Ppp2r1b	0.965942
1700003E16Rik	1.75823				Hikeshi					Hikeshi	0.956574
Zfp128	1.72902				Cc2d2a					Cc2d2a	0.94558
Hax1	1.72874				Ahsa1					Ahsa1	0.939539
Rusf1	1.72406				Afap1l2					Afap1l2	0.938536
Xpnpep3	1.72401				Hspa8					Hspa8	0.906806
1700028P14Rik	1.72254				Veph1					Veph1	0.898272
Tekt4	1.71481				Mipep					Mipep	0.895099
Snap23	1.71443				Sqle					Sqle	0.883287
Cfap45	1.7011				Rfx3					Rfx3	0.876198
Ccdc65	1.69973				Ndufaf3					Ndufaf3	0.863411
Pycr1	1.69837				Rabl2					Rabl2	0.861463
Dnah11	1.69669				Jag1					Jag1	0.838164
Rarres2	1.69518				Tulp3					Tulp3	0.835604
Enkur	1.68848				Pgghg					Pgghg	0.833166
Efcab1	1.68095				Slc35b4					Slc35b4	0.830535
Chil5	1.68009				Sec24d					Sec24d	0.823282
Iqcg	1.67824				Hsp90aa1					Hsp90aa1	0.821586
Syne1	1.67604				2210408I21Rik					2210408I21Rik	0.811444
Abhd14b	1.67583				Erlin1					Erlin1	0.810581
Armc3	1.67545				Acot11					Acot11	0.802764
Cdkl4	1.67082				Aspscr1					Aspscr1	0.798979
Rad23a	1.66357				Arl3					Arl3	0.795675
Chia1	1.66108				Mtch2					Mtch2	0.793113
Riiad1	1.65316				Rnpep					Rnpep	0.788763
Pifo	1.65058				Lxn					Lxn	0.786547
Gpx8	1.64816				Plaat3					Plaat3	0.785023
Cfap161	1.64178				Stxbp4					Stxbp4	0.780633
Dnai1	1.63927				Pmepa1					Pmepa1	0.780521
Hydin	1.63668				Ulk4					Ulk4	0.773253
Gm49494	1.62761				Katnal1					Katnal1	0.772208
Gm16013	1.62369				Sin3b					Sin3b	0.767235
Capsl	1.61457				Poglut2					Poglut2	0.76451
3300002A11Rik	1.61302				Tex30					Tex30	0.76451
Cfap44	1.61106				Trappc13					Trappc13	0.755697
Nme5	1.61045				Atp2b4					Atp2b4	0.753042
Cfap57	1.60798				Pantr1					Pantr1	0.752908
Sned1	1.60245				Cfap36					Cfap36	0.74793
Ccdc60	1.59667				N4bp1					N4bp1	0.744563
Nprl2	1.59472				Lmln					Lmln	0.743682
Nek11	1.59103				Cep350					Cep350	0.741677
Spag8	1.59043				E2f6					E2f6	0.738556
Ak8	1.58044				Adam17					Adam17	0.736756
Ubxn11	1.576				Mvd					Mvd	0.735644
Pcgf5	1.5744				Ift80					Ift80	0.732656
Lrguk	1.57383				Ppp1r10					Ppp1r10	0.72854
Map3k19	1.57104				Pcnt					Pcnt	0.724908
Gm11992	1.56971				Tmem231					Tmem231	0.716905
Pot1b	1.55906				Pitpnm1					Pitpnm1	0.716105
Lrrc71	1.55531				Pcdh18					Pcdh18	0.713188
Yy1	1.55523				Drp2					Drp2	0.702455
Ccdc146	1.55113				Mad1l1					Mad1l1	0.700594
Myb	1.54763				Edem3					Edem3	0.697994
Ankrd66	1.53573				Dzip3					Dzip3	0.697071
Kndc1	1.53124				Gtf2i					Gtf2i	0.696181
Wdr93	1.52836				Ercc6l2					Ercc6l2	0.684218
Ak9	1.52333				Lonp2					Lonp2	0.683704
4930563N14Rik	1.509				Ctbp2					Ctbp2	0.678568
Plcd4	1.50867				Fgfr2					Fgfr2	0.678568
Efhb	1.50721				Dapp1					Dapp1	0.678518
Crb2	1.50181				Cog7					Cog7	0.677615
Tmem232	1.49785				Ctc1					Ctc1	0.674899
Drc1	1.49634				Csmd1					Csmd1	0.670022
Mdm1	1.4918				Gtf3c1					Gtf3c1	0.664068
Anxa1	1.48174				Slc7a2					Slc7a2	0.660453
Mir449a	1.48003				Pkp4					Pkp4	0.657447
Gm20743	1.47696				Tasor					Tasor	0.657224
Ccdc162	1.47632				Atxn1					Atxn1	0.65319
Srek1ip1	1.47444				Pikfyve					Pikfyve	0.651834
Ccpg1os	1.4718				Larp1					Larp1	0.641059
Kif6	1.46484				Nectin3					Nectin3	0.640745
Cfap70	1.46461				Gm49396					Gm49396	0.63633
Gm9504	1.46115				Arhgef18					Arhgef18	0.635704
Ccdc40	1.45813				Tcaf1					Tcaf1	0.63554
Ly6e	1.45493				Etfb					Etfb	0.632339
Meig1	1.45341				Stx2					Stx2	0.630883
Slc39a12	1.45184				Txndc15					Txndc15	0.627642
Spef2	1.45146				Ogdh					Ogdh	0.627449
Ube4bos2	1.45104				Plce1					Plce1	0.622943
Tmem53	1.44775				Idh3a					Idh3a	0.622628
Stox1	1.44511				Ccm2					Ccm2	0.622234
Rpusd1	1.4396				Atxn2					Atxn2	0.622123
Dynlt4	1.43886				Ptges3					Ptges3	0.617825
Wdr36	1.43688				Hyou1					Hyou1	0.615591
Rp1	1.43408				Scrib					Scrib	0.611954
Wdpcp	1.43362				Cep97					Cep97	0.610224
Spag17	1.43256				Tfcp2					Tfcp2	0.608914
Abcd1	1.43211				Sav1					Sav1	0.603027
Ttc12	1.42883				Cbl					Cbl	0.599821
Gm18305	1.4288				Ahctf1					Ahctf1	0.596021
Cklf	1.42866				Fez1					Fez1	0.595896
Cavin1	1.42767				Ammecr1l					Ammecr1l	0.591759
Lrriq1	1.4271				Nubp1					Nubp1	0.591413
Iqca	1.42595				Sox6					Sox6	0.590488
Hibch	1.42325				Nelfe					Nelfe	0.588921
Ccdc187	1.42253				Ripk1					Ripk1	0.588762
Pih1d2	1.42151				Get1					Get1	0.58708
Col26a1	1.42134				Aasdh					Aasdh	0.58633
Wdr66	1.4195				Tmem214					Tmem214	0.585363
Ppp1r36	1.41865				Sgms1					Sgms1	0.584383
Pawr	1.41432				Ankrd6					Ankrd6	0.583261
Dusp14	1.41359				Tufm					Tufm	0.583165
Syngap1	1.40897				Slc25a10					Slc25a10	0.578437
Spint2	1.40846				Dynll1					Dynll1	0.57771
Ercc1	1.40786				Nbas					Nbas	0.576547
Pacrg	1.40662				Dph6					Dph6	0.575366
Dnaaf1	1.39979				Hmgcs1					Hmgcs1	0.560439
Arhgef39	1.39892				Rubcn					Rubcn	0.558576
Dpy19l2	1.39652				Pcmt1					Pcmt1	0.558089
Ppil6	1.39472				Glod4					Glod4	0.555532
Trmt1l	1.39332				Tmem258					Tmem258	0.553294
Iqub	1.3932				Gstz1					Gstz1	0.55323
Dnal1	1.38314				Brip1os					Brip1os	0.553111
Dnajb2	1.38186				Impa1					Impa1	0.552074
7SK	1.37196				Tmtc4					Tmtc4	0.54975
Wars2	1.36884				Gm29260					Gm29260	0.546421
Gm973	1.36848				Ciapin1					Ciapin1	0.538752
Gm34106	1.36266				Mvk					Mvk	0.536298
Gm37464	1.36085				Rhobtb2					Rhobtb2	0.533525
Cd82	1.36012				Aldoa					Aldoa	0.531958
Gm15857	1.35909				Ctnna1					Ctnna1	0.528003
Washc3	1.35851				Kifap3					Kifap3	0.527735
Togaram2	1.35666				Ntrk2					Ntrk2	0.524312
Cfap77	1.35628				Gm7694					Gm7694	0.523843
Ccdc163	1.35219				Wdfy2					Wdfy2	0.52363
Ttc34	1.35199				Slc35a5					Slc35a5	0.52114
Fam149a	1.34772				Lss					Lss	0.518697
Ttc16	1.34752				Dpy19l3					Dpy19l3	0.51425
Ift22	1.34672				Golgb1					Golgb1	0.512919
Cfap99	1.34508				Stradb					Stradb	0.512064
Agpat4	1.3429				Coq9					Coq9	0.511347
Hirip3	1.33743				Pea15a					Pea15a	0.511159
Ccdc39	1.33174				Rad51					Rad51	0.509302
Gm18986	1.33154				Crk					Crk	0.505823
Zswim9	1.32103				Cog8					Cog8	0.503735
Mir1961	1.31862				Pdf					Pdf	0.503735
1700013F07Rik	1.31818				Acad11					Acad11	0.501598
Ift172	1.31616				Nphp3					Nphp3	0.501598
Hyal1	1.31567				Kpnb1					Kpnb1	0.499229
Naa80	1.31567				Rnf181					Rnf181	0.49845
H19	1.31429				Tcp11l1					Tcp11l1	0.497079
Dolpp1	1.31416				Stk16					Stk16	0.496864
Gm23664	1.31232				Ppp1r16a					Ppp1r16a	0.495689
Aig1	1.31115				Dnaaf2					Dnaaf2	0.494356
Gm45809	1.3069				Rpl36al					Rpl36al	0.494356
Nek1	1.3069				Ckap5					Ckap5	0.492469
Fam81a	1.30669				Snord67					Snord67	0.492469
Gm6330	1.30087				Aaas					Aaas	0.486489
Crocc	1.30057				Tdp1					Tdp1	0.483132
Eno4	1.29746				Mns1					Mns1	0.482563
Frmd3	1.29713				Sardh					Sardh	0.482396
Ankrd45	1.29313				Herc2					Herc2	0.48196
Acta2	1.29052				Uros					Uros	0.481449
Gm7435	1.28961				Arhgef10					Arhgef10	0.480426
Lbp	1.28678				Prdm16					Prdm16	0.479178
Tmem170	1.28336				Trappc12					Trappc12	0.475865
Mycbpap	1.28302				Tmem209					Tmem209	0.474715
Cd320	1.28106				Srsf5					Srsf5	0.4636
Anxa2	1.28009				Numb					Numb	0.463568
Gm11111	1.27521				Kifbp					Kifbp	0.462306
Snx32	1.27488				Sec23ip					Sec23ip	0.461827
Gm37694	1.27316				Adcy6					Adcy6	0.460597
1700030J22Rik	1.26884				Nin					Nin	0.459873
Scml4	1.26642				Sephs1					Sephs1	0.459697
Igsf1	1.26454				Rpap1					Rpap1	0.459304
Mir466q	1.26386				Fndc4					Fndc4	0.459242
Cep41	1.26316				Chaf1a					Chaf1a	0.457981
Dmkn	1.26247				Mir99ahg					Mir99ahg	0.455363
Gm29064	1.26193				Cspp1					Cspp1	0.454383
Pomt1	1.26142				Dync1i2					Dync1i2	0.45138
Ccdc30	1.25644				Rtn4ip1					Rtn4ip1	0.451166
Ldha-ps2	1.25644				Rnft2					Rnft2	0.444549
Eml2	1.25485				Nup205					Nup205	0.442975
Fam227a	1.25271				Akr1b10					Akr1b10	0.442582
Nudt14	1.25253				Ccnd3					Ccnd3	0.442295
Stk36	1.25139				Churc1					Churc1	0.440357
Cd109	1.2464				Fntb					Fntb	0.440357
Lhcgr	1.2451				Rrp7a					Rrp7a	0.440147
Ccdc96	1.24325				Efcab14					Efcab14	0.437473
Sec14l1	1.24201				Galnt16					Galnt16	0.429973
Gm17359	1.23981				Helz					Helz	0.428796
Cep128	1.23876				Parva					Parva	0.428782
Paqr7	1.23805				Bcorl1					Bcorl1	0.42873
Tctn2	1.23767				Gm14057					Gm14057	0.428669
Dnajb13	1.23693				Ipo4					Ipo4	0.428388
P4ha3	1.23513				Tm9sf1					Tm9sf1	0.428388
Srp54a	1.22932				Cog4					Cog4	0.427481
Elof1	1.22604				Mpdz					Mpdz	0.426785
Pdzrn4	1.226				Inpp4a					Inpp4a	0.426673
Cby1	1.22573				Daam2					Daam2	0.425649
Nek4	1.2256				Mtor					Mtor	0.42543
Rsph9	1.22531				N4bp2l1					N4bp2l1	0.424885
Stk33	1.22236				Phf23					Phf23	0.424605
Kyat1	1.22181				Itgb8					Itgb8	0.423756
Gm47742	1.21331				Smad5					Smad5	0.423302
Cfap298	1.21059				Scrn2					Scrn2	0.42319
Coq4	1.21024				Cyp51					Cyp51	0.422678
Ogn	1.20955				Srebf2					Srebf2	0.421825
Fsip1	1.20587				Gpd2					Gpd2	0.420553
1110032A03Rik	1.20485				Ext1					Ext1	0.419874
Lrrc10b	1.20336				Tbl1xr1					Tbl1xr1	0.419542
Ttll5	1.2018				Pcyt2					Pcyt2	0.419188
Ccdc171	1.19971				Cul4a					Cul4a	0.417738
Fank1	1.19669				4930570B17Rik					4930570B17Rik	0.411521
Armh1	1.19608				Gatad1					Gatad1	0.409968
Mmachc	1.18679				Slc39a9					Slc39a9	0.407631
Plppr4	1.18469				Acsl6					Acsl6	0.406157
Dhrs7	1.18367				Erg28					Erg28	0.406077
Dnaaf3	1.17997				Fam13b					Fam13b	0.403848
Rexo2	1.1782				Selenot					Selenot	0.403
Recql5	1.17645				Cnpy2					Cnpy2	0.398307
Mir7689	1.17529				Usp19					Usp19	0.396258
Nudc	1.17407				Nnt					Nnt	0.395705
Gtf2h3	1.17381				B4galt2					B4galt2	0.394795
Dcun1d2	1.17255				Ccdc24					Ccdc24	0.394795
Gm24279	1.1656				Sall2					Sall2	0.394073
Kif27	1.16418				Smim8					Smim8	0.386968
Lsm10	1.16313				Nup50					Nup50	0.383208
1700001L19Rik	1.16114				Mpp7					Mpp7	0.383027
Cfap20dc	1.15999				Ulk2					Ulk2	0.382856
Lrrc34	1.15697				Mapkbp1					Mapkbp1	0.382183
Gsta4	1.15408				Gsr					Gsr	0.382161
St3gal6	1.15123				Sympk					Sympk	0.382055
Efhc1	1.15034				Dnmt3a					Dnmt3a	0.378705
Eif2d	1.14625				Osbpl11					Osbpl11	0.378612
Rad51d	1.14603				Plekhb2					Plekhb2	0.378376
Mapre3	1.14554				Gbf1					Gbf1	0.377868
Cfap47	1.14514				Trps1					Trps1	0.377736
Fgfbp3	1.14373				Fnbp1					Fnbp1	0.374519
Ahnak	1.14181				Msh2					Msh2	0.374232
Lrwd1	1.14149				Atf6					Atf6	0.373311
Gm18968	1.13999				Tspan31					Tspan31	0.373089
Zfp523	1.13694				Prepl					Prepl	0.371355
Rangrf	1.13473				Magi1					Magi1	0.369129
Ascc1	1.13451				Stard3					Stard3	0.362081
Ddo	1.13207				Btbd10					Btbd10	0.361455
Tnfrsf18	1.13203				Hps4					Hps4	0.360104
Pot1a	1.13163				Sec16a					Sec16a	0.358539
Phkg1	1.13005				Marf1					Marf1	0.356287
Klhl42	1.12908				Mrps11					Mrps11	0.341712
Tsen15	1.12773				Exoc4					Exoc4	0.341059
Pim2	1.12718				Ftsj3					Ftsj3	0.340441
Lipg	1.12653				Sptbn1					Sptbn1	0.340272
Adamts20	1.12598				Taok2					Taok2	0.339967
Wrap73	1.12015				Glcci1					Glcci1	0.338215
Vit	1.11517				Gm45062					Gm45062	0.338215
Gm5790	1.11511				Prmt5					Prmt5	0.334005
Gm13862	1.1118				Bloc1s1					Bloc1s1	0.333271
7SK	1.11146				Rdh5					Rdh5	0.333271
Col22a1	1.10918				Vps35					Vps35	0.333245
Gm3267	1.10858				Idh2					Idh2	0.332106
Mir6346	1.10702				Kpna4					Kpna4	0.329942
Plec	1.10663				Ppp4c					Ppp4c	0.328361
Gnal	1.1032				Ankib1					Ankib1	0.32464
Zfp60	1.10291				Smpd1					Smpd1	0.321808
4930420N18Rik	1.10126				Trnau1ap					Trnau1ap	0.321591
Gm37519	1.10046				Plcb3					Plcb3	0.321146
Fbxl7	1.09449				Pfn1					Pfn1	0.318306
Msrb2	1.09193				Cdk14					Cdk14	0.317946
Plch1	1.09161				Atp11a					Atp11a	0.313556
Iqcd	1.0911				Wsb1					Wsb1	0.310473
Nipal3	1.09095				Actr10					Actr10	0.309002
Ttc8	1.08687				Kansl3					Kansl3	0.307775
Gm40893	1.0855				Hras					Hras	0.307101
5S_rRNA	1.08538				Gns					Gns	0.298561
Adgrv1	1.08319				Ipo7					Ipo7	0.296782
Ttc30b	1.08283				Sos1					Sos1	0.295076
Ankrd40	1.07881				Ctnna2					Ctnna2	0.293922
Kcnk10	1.07348				Mpc2					Mpc2	0.29154
Pir	1.07277				Rabgef1					Rabgef1	0.290355
Ift43	1.07186				Lrrc41					Lrrc41	0.289938
Dync2li1	1.07139				Sike1					Sike1	0.28956
Txn-ps1	1.06706				Pola2					Pola2	0.289429
Ift81	1.06482				Btbd7					Btbd7	0.287585
Mir6984	1.06459				Abca3					Abca3	0.28611
Mrpl21	1.06459				Lime1					Lime1	0.284551
Gm49266	1.06429				Zgpat					Zgpat	0.284551
Fbxw17	1.06316				Tox4					Tox4	0.282574
Otud1	1.06147				Abcc5					Abcc5	0.282165
Pih1d1	1.05969				Lig3					Lig3	0.280122
Tmem47	1.05933				Galnt2					Galnt2	0.280106
Ccdc61	1.05523				Usp10					Usp10	0.280106
H1f1	1.05119				Gng5					Gng5	0.276783
Gm16179	1.05081				Gm36936					Gm36936	0.276414
Cog6	1.0506				Gm7265					Gm7265	0.276414
Cav2	1.05039				Nedd4					Nedd4	0.276414
Nfya	1.04195				Gfpt1					Gfpt1	0.276188
Adamts18	1.03996				Amz2					Amz2	0.273
Gm20519	1.03904				Uggt1					Uggt1	0.271346
Dnaja3	1.03888				Smc6					Smc6	0.270116
Vasn	1.03888				Atf7ip					Atf7ip	0.26229
Frem2	1.03799				Pgpep1					Pgpep1	0.259299
Nudt1	1.03661				Dusp11					Dusp11	0.258459
Ccdc81	1.03459				Alms1					Alms1	0.25833
Efemp2	1.03451				Epb41l5					Epb41l5	0.254295
Pofut2	1.03428				Qk					Qk	0.253401
Ccdc157	1.03192				Rps6ka3					Rps6ka3	0.252078
Dubr	1.03138				Ddb1					Ddb1	0.24821
Dnah7b	1.03046				Drg1					Drg1	0.245649
Naa38	1.02881				Nbr1					Nbr1	0.243722
Prr5l	1.02615				Atp5o					Atp5o	0.240913
Sppl2b	1.02473				Donson					Donson	0.240913
Ddit4l	1.02443				Prrc2a					Prrc2a	0.235787
Usp2	1.02151				Tmem50b					Tmem50b	0.23426
Gm6788	1.02091				Supt20					Supt20	0.23175
Ift74	1.01972				Dtna					Dtna	0.231034
Brd3os	1.01687				Top1					Top1	0.227164
Gas2l1	1.01482				Oaz1					Oaz1	0.223659
Hspa4l	1.01292				Atrnl1					Atrnl1	0.218313
Ufsp2	1.0091				Man1b1					Man1b1	0.215314
mt-Ts2	1.00517				Xpo5					Xpo5	0.215254
Myo7a	1.00406				Gtf3c5					Gtf3c5	0.214468
Rhbdl3	1.00388				Aamp					Aamp	0.212909
Loxl3	1.00344				Ankhd1					Ankhd1	0.21264
Mavs	1.00309				Maskbp3					Maskbp3	0.21264
Rsph3b	1.00231				Cyp2j9					Cyp2j9	0.210143
Odad1	0.993427				Wdr5					Wdr5	0.209195
Nup35	0.989931				Nfe2l1					Nfe2l1	0.208446
Cep295	0.988656				Apaf1					Apaf1	0.204057
Gm24339	0.988656				Gapvd1					Gapvd1	0.199113
Scarna9	0.988656				Psmd2					Psmd2	0.198174
Cetn2	0.98775				Puf60					Puf60	0.198028
Rpgrip1l	0.984989				Pum1					Pum1	0.194686
Fam167a	0.984665				Ap2b1					Ap2b1	0.19218
Cfap300	0.984251				Sox9					Sox9	0.187162
Usp46	0.981259				Usp32					Usp32	0.179921
Wwc1	0.980095				Dhx16					Dhx16	0.174582
Gm18388	0.9796				Rbx1					Rbx1	0.164693
Actn1	0.971636				Morf4l1					Morf4l1	0.158419
Pmvk	0.970687				Dctn5					Dctn5	0.156501
Sord	0.969756				Tbc1d9b					Tbc1d9b	0.144155
Gpr137	0.968778				Selenof					Selenof	0.141182
Ube2t	0.968775				Fbln2					Fbln2	0.141006
Sirt3	0.966857				Cox4i1					Cox4i1	0.116947
Ppp2r1b	0.965942				Syne2					Syne2	0.113474
Ttll8	0.964882				Rab11b					Rab11b	0.112134
Egln3	0.964017				Ppme1					Ppme1	0.111516
Lgals3	0.963002				Ankfy1					Ankfy1	0.097815
Gm18042	0.961744				Cdk5rap2					Cdk5rap2	0.0855961
Cldn12	0.960131				Psmd13					Psmd13	-0.061935
Gm7899	0.958707				Stard7					Stard7	-0.105811
Hikeshi	0.956574				Emg1					Emg1	-0.113967
Cpne2	0.953728				Vps39					Vps39	-0.114806
Glis3	0.952879				Setd5					Setd5	-0.137409
Rgl2	0.952316				Prpf40a					Prpf40a	-0.137443
A930005G22Rik	0.948268				Anapc4					Anapc4	-0.143344
C2cd3	0.945902				Asap2					Asap2	-0.144522
Cc2d2a	0.94558				Pcbp2					Pcbp2	-0.148017
Gm16165	0.942853				Dctn4					Dctn4	-0.152398
Hyls1	0.942666				Supt5					Supt5	-0.156951
Mrpl14	0.940465				Spag9					Spag9	-0.160074
Trmt112	0.940099				Arpc1a					Arpc1a	-0.17143
Ahsa1	0.939539				Rad17					Rad17	-0.171815
Ckap2l	0.939001				Csde1					Csde1	-0.172195
Afap1l2	0.938536				Armc9					Armc9	-0.176153
Sh2d3c	0.936272				Psmd1					Psmd1	-0.176153
Gins2	0.934136				Mapk6					Mapk6	-0.176298
Ruvbl2	0.933998				Snrnp70					Snrnp70	-0.179371
Gm37008	0.932075				Glyr1					Glyr1	-0.180528
Etfa	0.931974				Fnta					Fnta	-0.183216
Gm15459	0.931251				Nap1l4					Nap1l4	-0.189963
Tubb4b	0.93086				Fam91a1					Fam91a1	-0.190729
Dalrd3	0.923999				Cyhr1					Cyhr1	-0.200758
Gm14539	0.923772				Lonp1					Lonp1	-0.204014
Gm38032	0.919876				Luc7l3					Luc7l3	-0.20439
Cpt2	0.919521				Sepsecs					Sepsecs	-0.207412
D2hgdh	0.919393				Gm29609					Gm29609	-0.212825
E2f7	0.916778				Gtf3c2					Gtf3c2	-0.212825
Dnajc15	0.914895				Mpv17					Mpv17	-0.212825
Dnaaf5	0.914356				Chd8					Chd8	-0.213286
U6	0.910923				Dcaf8					Dcaf8	-0.216519
Shroom3	0.909242				Adnp					Adnp	-0.217187
Kctd1	0.908832				Dpm1					Dpm1	-0.217187
Dync2i2	0.907292				Gm20716					Gm20716	-0.217187
Hspa8	0.906806				Srrt					Srrt	-0.22091
Bbof1	0.90368				Wdr11					Wdr11	-0.22281
Vim	0.903635				Gps2					Gps2	-0.222839
Dad1	0.899801				Gpm6b					Gpm6b	-0.224811
Veph1	0.898272				Arpc5					Arpc5	-0.224969
Gm13787	0.898112				Dnajc13					Dnajc13	-0.225226
Gm8121	0.89711				Shprh					Shprh	-0.228252
Nkain4	0.89565				Ptcd3					Ptcd3	-0.229567
Mipep	0.895099				Rnf130					Rnf130	-0.23172
Ogg1	0.89378				Bptf					Bptf	-0.23414
Gm37321	0.891327				Ptprs					Ptprs	-0.234274
9430015G10Rik	0.886435				Gm20517					Gm20517	-0.235786
Pcnx4	0.883334				Med20					Med20	-0.235786
Sqle	0.883287				Usp49					Usp49	-0.235786
Hyal2	0.880715				Abi1					Abi1	-0.238878
Gm24784	0.877823				Srgap3					Srgap3	-0.241393
Mrpl36	0.876713				Ddx5					Ddx5	-0.242969
Gm6210	0.876286				Mir3064					Mir3064	-0.242969
Rfx3	0.876198				Mapk1					Mapk1	-0.243397
Pmp22	0.87617				Ybx1					Ybx1	-0.244742
Trim68	0.871534				Fam149b					Fam149b	-0.245927
Mir678	0.870948				Smc3					Smc3	-0.248797
Prmt2	0.870948				Sun1					Sun1	-0.2492
Cib1	0.87081				Tmem183a					Tmem183a	-0.251921
Krcc1	0.866886				Ttc3					Ttc3	-0.252603
Mis12	0.866618				Sorbs1					Sorbs1	-0.256207
Tubb4b-ps1	0.865708				Supt4a					Supt4a	-0.256454
Snrnp25	0.865557				Bclaf1					Bclaf1	-0.257509
Cybrd1	0.865428				Mapre2					Mapre2	-0.258298
Gm8355	0.865369				Luc7l					Luc7l	-0.258738
Gys1	0.8647				Kdm3b					Kdm3b	-0.259607
Ndufaf3	0.863411				Cnbp					Cnbp	-0.260629
Ech1	0.862401				Kras					Kras	-0.263394
Chchd6	0.862328				Zfp652					Zfp652	-0.263412
Rabl2	0.861463				Faf2					Faf2	-0.266755
Acyp1	0.861066				Anapc2					Anapc2	-0.267015
Tdrkh	0.858548				Rfx7					Rfx7	-0.267887
Nxn	0.857538				Nemf					Nemf	-0.271872
Gm21816	0.857328				Raf1					Raf1	-0.273476
Gsap	0.855804				Daam1					Daam1	-0.275301
Eci1	0.853694				Zscan21					Zscan21	-0.276197
Mcee	0.849976				Luc7l2					Luc7l2	-0.278022
Akr7a5	0.844903				Ilf2					Ilf2	-0.278667
Gm15949	0.844608				Dip2c					Dip2c	-0.27913
Creld2	0.843162				Chuk					Chuk	-0.281075
Fn3krp	0.842962				Yme1l1					Yme1l1	-0.283834
Gm45025	0.842418				Kmt2c					Kmt2c	-0.285807
Gli2	0.842009				Phf3					Phf3	-0.286232
Ano6	0.841945				Plcg1					Plcg1	-0.287645
Gm8428	0.841528				Brsk2					Brsk2	-0.289906
Ccdc90b	0.839933				Rnf141					Rnf141	-0.290565
Mis18a	0.838188				Safb					Safb	-0.29061
Jag1	0.838164				Yars					Yars	-0.295311
Wdr19	0.835966				Sec63					Sec63	-0.29629
Tulp3	0.835604				Ykt6					Ykt6	-0.296909
Pgghg	0.833166				Ube3c					Ube3c	-0.297032
Gm47139	0.83131				Psmc6					Psmc6	-0.299453
Nudc-ps1	0.83092				Ddx47					Ddx47	-0.300319
Slc35b4	0.830535				Ythdf2					Ythdf2	-0.300557
Mt3	0.830035				Ewsr1					Ewsr1	-0.302257
Gm48770	0.829072				Tdg					Tdg	-0.303737
Gm7232	0.828985				Anapc7					Anapc7	-0.30472
Tubb4b-ps2	0.825043				Ints13					Ints13	-0.308718
Tctn3	0.824423				Tcf4					Tcf4	-0.311835
Dusp18	0.824193				Atp9b					Atp9b	-0.313884
Cep19	0.824058				Rps15a					Rps15a	-0.314425
Slc16a13	0.823573				Ip6k1					Ip6k1	-0.314492
Sec24d	0.823282				Rnf167					Rnf167	-0.314577
Hsp90aa1	0.821586				Abi2					Abi2	-0.314759
Fam189a2	0.821446				Tgs1					Tgs1	-0.316287
Fam131a	0.821042				Klc1					Klc1	-0.316494
Anxa6	0.816528				Pex3					Pex3	-0.317916
Endov	0.814982				Zmynd11					Zmynd11	-0.318757
Rbbp9	0.814534				Foxj3					Foxj3	-0.320312
Jun	0.814099				Rbm25					Rbm25	-0.3227
Naga	0.813372				Lrrc8d					Lrrc8d	-0.322754
2210408I21Rik	0.811444				Map4k4					Map4k4	-0.324764
Tmem129	0.810969				Ppib					Ppib	-0.324949
Erlin1	0.810581				Ttc5					Ttc5	-0.325317
Ncbp2	0.810171				Mxd4					Mxd4	-0.327625
Gm5844	0.809279				Pkd2					Pkd2	-0.328627
Bpnt1	0.808898				Dennd2a					Dennd2a	-0.332457
Stom	0.808294				Hnrnpc					Hnrnpc	-0.33283
Gm50368	0.806764				Eif4h					Eif4h	-0.333514
Gm23527	0.805578				Pi4k2a					Pi4k2a	-0.334096
Gpn2	0.804015				Fech					Fech	-0.334335
Acot11	0.802764				Ireb2					Ireb2	-0.334443
Stil	0.800734				Cyrib					Cyrib	-0.334947
Aspscr1	0.798979				Mta2					Mta2	-0.335196
Lrrc45	0.798979				Scaf8					Scaf8	-0.336248
Gm38286	0.797863				Pfkfb2					Pfkfb2	-0.336462
Acot13	0.796999				Usp36					Usp36	-0.337668
Arl3	0.795675				Zmynd19					Zmynd19	-0.33803
Gm16296	0.794979				Rbm26					Rbm26	-0.338315
Mtch2	0.793113				Rev1					Rev1	-0.338691
Clu	0.791322				Cbx3					Cbx3	-0.339346
Galk1	0.791216				Morc2a					Morc2a	-0.339438
Rnpep	0.788763				Smarce1					Smarce1	-0.3403
Hipk1	0.788465				Zfp871					Zfp871	-0.342068
Lxn	0.786547				Nsun2					Nsun2	-0.342283
Plaat3	0.785023				Brd1					Brd1	-0.342378
Tmem254a	0.782093				Casp2					Casp2	-0.34256
Cuta	0.781815				Dnaja1					Dnaja1	-0.343628
Gstt1	0.781632				Hnrnpm					Hnrnpm	-0.344313
Stxbp4	0.780633				Marchf2					Marchf2	-0.344313
Pmepa1	0.780521				Tmem161b					Tmem161b	-0.347079
Cbarp	0.77929				Ttbk1					Ttbk1	-0.347684
Mmab	0.778412				Ist1					Ist1	-0.350645
Elavl4	0.778214				Map3k7					Map3k7	-0.35086
Dhrs1	0.777965				Arhgef40					Arhgef40	-0.35183
Ulk4	0.773253				Gfm2					Gfm2	-0.353729
Katnal1	0.772208				Hspa14					Hspa14	-0.355166
Boc	0.771703				Mfsd6					Mfsd6	-0.35583
Ints3	0.771122				Lrpap1					Lrpap1	-0.358096
Fmo1	0.76961				Gls					Gls	-0.359895
Tmem97	0.768063				Gse1					Gse1	-0.361683
Nwd1	0.767235				Klhl12					Klhl12	-0.362335
Sin3b	0.767235				Afg3l2					Afg3l2	-0.363162
Tchp	0.766564				Eps15l1					Eps15l1	-0.364481
Poglut2	0.76451				Gm45779					Gm45779	-0.364481
Tex30	0.76451				Sfpq					Sfpq	-0.364953
Gm37340	0.759897				Mlxip					Mlxip	-0.365985
Gatd1	0.758896				Ice1					Ice1	-0.366636
Fhl1	0.757029				Klhdc2					Klhdc2	-0.368537
Dok5	0.756597				Atp6v1b2					Atp6v1b2	-0.36912
Trappc13	0.755697				Osbpl8					Osbpl8	-0.373534
Tspan15	0.755675				Zfp445					Zfp445	-0.374862
Supt3	0.75541				Kctd20					Kctd20	-0.387048
Sdf2l1	0.753894				Srsf3					Srsf3	-0.387048
Atp2b4	0.753042				Tcerg1					Tcerg1	-0.388238
Pantr1	0.752908				Ppp1cc					Ppp1cc	-0.390018
Gm15711	0.752738				Nrxn2					Nrxn2	-0.391147
Tagap1	0.75232				Cdk2					Cdk2	-0.391462
Ndp	0.751796				Rictor					Rictor	-0.391855
Dpp6	0.750422				Atp11b					Atp11b	-0.392463
Gm11146	0.748755				Brd9					Brd9	-0.392986
Cfap36	0.74793				Cops7b					Cops7b	-0.394326
Plekhg2	0.746889				Axin2					Axin2	-0.394401
Tagap	0.746777				Ubr3					Ubr3	-0.394735
Gm6091	0.746105				Rnf146					Rnf146	-0.395401
Stn1	0.745872				Ube2j2					Ube2j2	-0.400129
N4bp1	0.744563				Hbs1l					Hbs1l	-0.400709
Gm8326	0.744054				Homer3					Homer3	-0.402485
Lmln	0.743682				Fbxl5					Fbxl5	-0.405252
Gm49071	0.743606				Apc					Apc	-0.405263
Oscp1	0.742671				Fam117b					Fam117b	-0.408953
Gm15775	0.741959				Dhx30					Dhx30	-0.409067
Cep350	0.741677				Capn7					Capn7	-0.411257
Nicn1	0.74132				Clcn6					Clcn6	-0.413558
Mrpl34	0.740557				Elf2					Elf2	-0.413572
Lclat1	0.739031				Egln2					Egln2	-0.413793
E2f6	0.738556				Cnot6					Cnot6	-0.420409
Fam162a	0.736773				Nktr					Nktr	-0.42086
Adam17	0.736756				Dpp3					Dpp3	-0.42106
Mvd	0.735644				Adar					Adar	-0.425494
Ube2c	0.735182				Ppp2r5c					Ppp2r5c	-0.426835
Abhd14a	0.733648				Minar2					Minar2	-0.426934
Prdm16os	0.733081				Dmac2					Dmac2	-0.427237
Ift80	0.732656				Kdsr					Kdsr	-0.428636
Gm27042	0.730093				Foxn3					Foxn3	-0.42875
Tti1	0.729443				Tnpo1					Tnpo1	-0.42928
Oxct1	0.728813				Dnajc5					Dnajc5	-0.429286
Ppp1r10	0.72854				Gga3					Gga3	-0.431431
Fgf13	0.727262				Srsf10					Srsf10	-0.431819
Psmg2	0.726844				Chaserr					Chaserr	-0.43371
Gm15996	0.726512				Chd2					Chd2	-0.43371
Pcnt	0.724908				Atf2					Atf2	-0.433888
Zfp882	0.723744				Map4k5					Map4k5	-0.433895
Mir704	0.723323				Ldb1					Ldb1	-0.434259
Pdia4	0.723323				Khdc4					Khdc4	-0.43575
Wdr35	0.72248				Mark3					Mark3	-0.438642
Gm37241	0.720698				Cep85l					Cep85l	-0.440222
Plxnc1	0.720306				Ahcyl1					Ahcyl1	-0.449414
Ndufs8	0.719136				Dhx15					Dhx15	-0.44976
Gm37211	0.71858				Rbm28					Rbm28	-0.450806
Txn1	0.718501				Slc7a6os					Slc7a6os	-0.454094
Ciao2b	0.717334				Taf5l					Taf5l	-0.454514
Pdia6	0.717172				Txndc16					Txndc16	-0.460034
Tmem231	0.716905				Pwwp2a					Pwwp2a	-0.461807
Pitpnm1	0.716105				Dync1li2					Dync1li2	-0.463642
Pcdh18	0.713188				Ccnt2					Ccnt2	-0.464268
Rcor1	0.712107				Ube2i					Ube2i	-0.464633
Kiz	0.712041				Ipmk					Ipmk	-0.46868
Ccdc190	0.711552				Lmbr1l					Lmbr1l	-0.472577
Serpinh1	0.71141				Srek1					Srek1	-0.472798
Tmem237	0.70806				1810013L24Rik					1810013L24Rik	-0.476647
Tecpr2	0.707217				Pou3f3					Pou3f3	-0.477646
Coa6	0.706216				Shcbp1					Shcbp1	-0.483603
Gm18329	0.704525				Pmpcb					Pmpcb	-0.484891
Crls1	0.70261				Rab3gap1					Rab3gap1	-0.485688
Drp2	0.702455				Pcgf2					Pcgf2	-0.489781
Hspa5	0.701979				Elp2					Elp2	-0.492296
Gpc4	0.700756				Elavl1					Elavl1	-0.493768
Mad1l1	0.700594				Mau2					Mau2	-0.493903
Edem3	0.697994				Tsg101					Tsg101	-0.495295
Dzip3	0.697071				Appl1					Appl1	-0.496035
Gm43481	0.696181				Prpf39					Prpf39	-0.501684
Gtf2i	0.696181				Chka					Chka	-0.503403
Zfp423	0.695938				Dcx					Dcx	-0.506977
Gm8337	0.694627				Brwd1					Brwd1	-0.508968
Mir5128	0.693455				Psmg1					Psmg1	-0.508968
Bag2	0.692852				Tmem87b					Tmem87b	-0.509808
U6	0.688098				Myef2					Myef2	-0.509829
Gm13854	0.687373				Mff					Mff	-0.510345
Clba1	0.68718				Zfp280d					Zfp280d	-0.517472
Fitm2	0.686129				Orc3					Orc3	-0.520476
Gm38228	0.685029				Kdm1a					Kdm1a	-0.522198
Ercc6l2	0.684218				Zfp398					Zfp398	-0.525946
Lonp2	0.683704				Slc12a6					Slc12a6	-0.529449
Cdk2ap2	0.683287				Zfp710					Zfp710	-0.53428
Flot1	0.682907				Cbx6					Cbx6	-0.53524
Mrps36	0.681934				Nptxr					Nptxr	-0.53524
Pcyt1b	0.681296				Ddhd2					Ddhd2	-0.536221
Inka2	0.679285				Vps4b					Vps4b	-0.537109
Ctbp2	0.678568				Elp1					Elp1	-0.542137
Fgfr2	0.678568				Prpf18					Prpf18	-0.542991
Dapp1	0.678518				Itsn1					Itsn1	-0.544281
Cntrob	0.678254				Gak					Gak	-0.544694
Tmco1	0.677734				Aebp2					Aebp2	-0.545029
Cog7	0.677615				Evi5l					Evi5l	-0.548555
Gm5511	0.676437				Thra					Thra	-0.551861
Nsdhl	0.675883				Fbxl4					Fbxl4	-0.556792
Ctc1	0.674899				Mettl9					Mettl9	-0.558249
Nme6	0.673841				Elfn2					Elfn2	-0.56086
Kmt5a	0.673781				Hbp1					Hbp1	-0.562356
Tcp11l2	0.673627				Trip4					Trip4	-0.563795
Tmem185a	0.673052				Zfp609					Zfp609	-0.563795
Gm19653	0.672025				Klhl7					Klhl7	-0.566423
Gm23119	0.671694				Snrpn					Snrpn	-0.568259
Ift140	0.671612				Klf11					Klf11	-0.570436
Csmd1	0.670022				Rmc1					Rmc1	-0.578746
Dhcr7	0.667731				Clk1					Clk1	-0.582443
Bola1	0.666653				Ap1ar					Ap1ar	-0.586137
Vps45	0.665281				Smarcd1					Smarcd1	-0.586241
Gtf3c1	0.664068				Heca					Heca	-0.588662
Ankrd27	0.662919				Tial1					Tial1	-0.589473
Gaa	0.662331				Psme4					Psme4	-0.595423
Cmpk2	0.661734				Pigp					Pigp	-0.599203
Slc7a2	0.660453				Polr3f					Polr3f	-0.605217
Bmper	0.660314				Slc43a2					Slc43a2	-0.60778
Acaa2	0.659048				Mbtps1					Mbtps1	-0.608804
Agpat1	0.658569				Tbce					Tbce	-0.611615
Zfhx2	0.658452				Gtf2ird1					Gtf2ird1	-0.614119
Mrps27	0.658326				Arnt					Arnt	-0.622848
Lrrc8c	0.657822				Nav3					Nav3	-0.624035
Pkp4	0.657447				Armc8					Armc8	-0.62411
Tasor	0.657224				Atg4b					Atg4b	-0.624857
Kcne1l	0.655555				Map3k1					Map3k1	-0.637544
Fzd8	0.654816				Cdon					Cdon	-0.642806
Mlec	0.653756				Mtmr2					Mtmr2	-0.647346
Dbi	0.653539				Pmm2					Pmm2	-0.647857
Atxn1	0.65319				Hip1r					Hip1r	-0.648564
Pikfyve	0.651834				Celf4					Celf4	-0.652789
Prkag1	0.650786				Tor2a					Tor2a	-0.655966
H2ac4	0.650777				Phf20l1					Phf20l1	-0.656125
Mapkap1	0.650763				Naa30					Naa30	-0.662173
Zhx2	0.650155				Med23					Med23	-0.662327
Rrp8	0.649132				Gm49336					Gm49336	-0.663646
Ect2	0.64805				Xab2					Xab2	-0.664774
Ddr2	0.6473				Nup210					Nup210	-0.668487
Phkb	0.646755				Riok3					Riok3	-0.670222
Gins4	0.645953				Mindy3					Mindy3	-0.67077
Aacs	0.645696				Cecr2					Cecr2	-0.672386
Ccdc14	0.644475				Hpf1					Hpf1	-0.685867
Mras	0.644341				Zfand5					Zfand5	-0.6906
Trap1	0.643123				Nup54					Nup54	-0.700904
A730056A06Rik	0.643029				Gkap1					Gkap1	-0.709788
Ak4	0.642417				Cirbp					Cirbp	-0.72597
Larp1	0.641059				Naa20					Naa20	-0.73242
Nectin3	0.640745				Lrpprc					Lrpprc	-0.739159
Triobp	0.640729				Apcdd1					Apcdd1	-0.743001
Akap8l	0.640636				Reps1					Reps1	-0.743487
Eefsec	0.640608				Crbn					Crbn	-0.745515
Gm5881	0.640579				Zfp101					Zfp101	-0.74648
D030056L22Rik	0.640079				Camk2g					Camk2g	-0.765232
Gm8412	0.639486				Zscan25					Zscan25	-0.788872
Ift122	0.638671				Dhrs3					Dhrs3	-0.794896
Gm49396	0.63633				Fbxo8					Fbxo8	-0.817228
Gm15713	0.636263				Tet2					Tet2	-0.821188
Arhgef18	0.635704				Exoc1					Exoc1	-0.83184
Tcaf1	0.63554				Stk38					Stk38	-0.852254
Mir5710	0.635212				Bcat1					Bcat1	-0.886209
Bcap31	0.634818				Ptbp2					Ptbp2	-0.94681
Gm3571	0.633171				LTO1					LTO1	-0.963406
Tpi1	0.633075				Ssbp1					Ssbp1	-0.977409
Etfb	0.632339				Max					Max	-1.02007
Gm50226	0.631634				Gjc1					Gjc1	-1.044
Fignl1	0.631309				Mical2					Mical2	-1.12139
Chmp5	0.631045				Zrsr2					Zrsr2	-1.12371
Stx2	0.630883				Fam20b					Fam20b	-1.27384
Pex6	0.629277				Tigit					Tigit	-1.84463
Slc4a2	0.629061				Xist					Xist	-5.87217
Rhot2	0.628903				Rbm12
Stub1	0.628903				Rbm5
Wdr90	0.628903				Gm45837
Arsa	0.628608				Cdhr4
Txndc15	0.627642				Gm44641
Ogdh	0.627449				Slc1a3
Tmem106c	0.626111				Ivns1abp
Plin3	0.625602				Nop56
Mettl26	0.624964				Ppia
Rap1gds1	0.624912				Snord64
Rcn3	0.624792				Gm21972
Ttc9c	0.624169				Gm42421
Gm31258	0.624164				Srpk1
Nek8	0.624071				Epb41l4b
Timm8b	0.623934				Ptprcap
Alg8	0.623759				C87436
Cfap43	0.623398				Cep170
Itprip	0.623398				Ube2s
Plce1	0.622943				Gm12940
Micos13	0.622649				Snora81
Idh3a	0.622628				Clcn3
Gm36963	0.622475				Trim28
Ccm2	0.622234				Dnah1
Atxn2	0.622123				Caprin1
Gm42866	0.622123				Unc13b
Gm48016	0.621836				Fgfr1
Ampd3	0.62144				Clk3
Mrtfb	0.620686				Sugp2
Ston2	0.620017				Trim67
Rgs20	0.619836				Zbtb21
Ptges3	0.617825				Tsku
Hyou1	0.615591				Senp7
Dvl2	0.613705				Cpsf6
Gem	0.612787				Actg1
Spout1	0.612207				Acrbp
Mir6952	0.611954				Smarcb1
Scrib	0.611954				Vps50
Atp1a1	0.611595				Hnrnpa2b1
Gm43164	0.611301				Srsf6
Ccdc93	0.610941				Nisch
Prom1	0.610366				Polr3h
Orai3	0.610311				Pisd
Cep97	0.610224				Hnrnpll
Actr3b	0.609894				Nedd4l
Nudt5	0.609556				Per3
Tfcp2	0.608914				Pds5a
Creld1	0.607132				Pan3
Strbp	0.606444				Slco1c1
Map2k5	0.605675				C2cd5
Gm42547	0.604184				Nipa2
Sav1	0.603027				Cfap20
Zmat5	0.601561				Atp13a1
Mtarc2	0.600656				Arpp21
Cbl	0.599821				Serbp1
Msn	0.598636				Shank2
Gid4	0.598497				Ptov1
Gm47441	0.597569				Akap9
Ahctf1	0.596021				Kmt5b
Fez1	0.595896				Rab4b
Wdr31	0.595856				Kdm3a
Gm35040	0.595339				Nebl
Gm36934	0.594211				Kalrn
Hgs	0.593419				Kif1b
Hus1	0.593134				Gm3764
Elovl6	0.591847				Npepps
Ammecr1l	0.591759				Celf2
Nubp1	0.591413				Baz1b
Mpi	0.590936				Eif4g2
Snap47	0.590758				Ptbp1
Sox6	0.590488				Odc1
Dusp3	0.588994				Kif11
Nelfe	0.588921				Anapc1
Bphl	0.588762				Cacfd1
Ripk1	0.588762				Atp5g3
Gtf2e1	0.588268				Pde4d
Get1	0.58708				Asb14
Tpgs1	0.586976				Dip2b
Znhit1	0.58694				Slc38a1
Aimp2	0.586676				Anks1
Gm9803	0.586403				Alyref
Aasdh	0.58633				Maged1
Tmem214	0.585363				Atp5b
Sall3	0.584812				Tnrc6c
Sgms1	0.584383				Kctd3
Gm13175	0.584117				Prdx6
Igsf11	0.583436				Dnaaf9
Ankrd6	0.583261				Rprd2
Tufm	0.583165				Mllt3
Gstp1	0.582317				Pomgnt1
Gstp2	0.582317				Hsph1
1810037I17Rik	0.581826				Ybx3
Prxl2a	0.581645				Slc6a1
1700086L19Rik	0.580805				Ubfd1
Iqgap2	0.580715				Atrx
Cd151	0.580365				Flna
Erlin2	0.580006				Slit2
Gm25147	0.579356				Dscaml1
Mllt10	0.579356				Sltm
Tkfc	0.579082				Usp28
Slc25a10	0.578437				Kif9
Dynll1	0.57771				Pkd1
Tctn1	0.57729				Trappc8
U6	0.576644				Mon2
Nbas	0.576547				Lsm7
Dph6	0.575366				Dock4
Klhl13	0.575255				Mynn
Ptges3-ps	0.574721				Parp11
Lars	0.574714				Foxk2
Septin10	0.574433				Hnrnpu
Ift27	0.574112				Rprd1a
Gm12346	0.57397				Dlx1
Mir1957a	0.571296				Zfp451
Npnt	0.570858				Ubap2l
Sec61b	0.568081				Trrap
Stip1	0.566056				Cystm1
Acaa1b	0.564082				Crebzf
B230219D22Rik	0.562849				Creb5
Setx	0.562731				Usp21
Dhx37	0.56191				Eno1
Mrps36-ps2	0.561091				Gm26130
Hmgcs1	0.560439				Gm24134
Faap20	0.559899				Nnat
Rubcn	0.558576				Rc3h2
Pcmt1	0.558089				Lamtor3
Cpt1c	0.557605				Ube2d2a
Ndufab1-ps	0.555743				Rpl41
Glod4	0.555532				Gm45208
Suclg1	0.554908				Btbd8
Tmem258	0.553294				ENSMUSG00002075921
Gstz1	0.55323				Trappc10
Brip1os	0.553111				Zdhhc4
Tvp23b	0.552923				Idh3g
Soat1	0.55287				Abcf3
Srp14	0.552596				Sgce
Pigu	0.55212				Rab23
Impa1	0.552074				Bcan
Pigq	0.550796				Nr2c2
Pomk	0.550659				Pdk1
Dynlt1f	0.550339				Ctnnb1
Kazn	0.549882				Cct4
Tmtc4	0.54975				Hnrnph1
Gpx4-ps2	0.548915				Herpud2
Flii	0.547429				Slc38a3
Tbc1d5	0.546872				Tnpo3
Gm29260	0.546421				Fam120b
Ppa1	0.546231				Vps53
Zmym3	0.545947				Ints2
Erbb2	0.545848				Ncor1
Dnph1	0.545752				Abca5
Pfkl	0.54389				H13
Sem1	0.542592				Gle1
Nudt11	0.539414				Tmcc3
Ciapin1	0.538752				Cabin1
Mid1ip1	0.537625				Ap3d1
Adprh	0.536494				Dip2a
Bivm	0.53647				Itsn2
Mvk	0.536298				Trim9
Babam2	0.535966				Vrk1
Mrpl33	0.535966				Eif5
Hspb6	0.535728				Trim27
Nat8f1	0.535015				Nsd1
Fbxw4	0.533799				Gtf2h2
Txndc12	0.533735				Sub1
Dynlt1b	0.533626				Slc38a2
Srr	0.533538				Zbtb20
Rhobtb2	0.533525				Trmt2a
Plxnb2	0.533102				Robo1
Pef1	0.532933				Enah
Dpy30	0.532486				Larp4
G6pc3	0.532336				Map3k12
Aldoa	0.531958				Sfi1
Mea1	0.531196				Srsf7
Paxip1	0.529824				Nrxn1
Desi1	0.529775				Mapk8ip3
Ctnna1	0.528003				Psat1
Kifap3	0.527735				Tnks2
Ppp2r5d	0.526828				Zdhhc6
Gm42942	0.526491				Rptor
Lrrc20	0.526104				Rb1cc1
Stx16	0.524694				Sf3b1
Hmces	0.524538				Pde6d
C630044B11Rik	0.524312				Pam
Ntrk2	0.524312				Ppp2r5a
Spc24	0.524189				Frmd4a
Sgsm3	0.523931				Pter
Gm7694	0.523843				Odf2
Wdfy2	0.52363				Fbxo3
Thop1	0.521705				Harbi1
Gm50462	0.521654				Pcna
Urod	0.521562				Psma7
Slc35a5	0.52114				Itch
Nrbp2	0.519334				Ralgapb
Lss	0.518697				Mfn1
Mettl15	0.518652				Nbea
Cenpv	0.518649				Vcam1
9330154K18Rik	0.51634				Scamp3
Dpy19l3	0.51425				Zranb2
Pwwp3a	0.513397				Rad23b
Golgb1	0.512919				Rint1
Stradb	0.512064				Acap3
Coq9	0.511347				Ddx54
Pea15a	0.511159				Mlf2
Psmb5	0.510999				Adipor2
Rad51	0.509302				Fus
Gm15900	0.508483				Mrpl17
Rabif	0.506852				Smarca1
Crk	0.505823				Slc27a1
Gm10819	0.505664				Map1lc3b
Msrb1	0.505542				Carm1
Coa3	0.504242				Wdr48
Bora	0.504056				Manf
Cog8	0.503735				Snap91
Pdf	0.503735				Tulp4
Bmerb1	0.502749				Vps13c
Acad11	0.501598				Cog5
Nphp3	0.501598				Fbxw2
Pdpn	0.501312				Sbf1
Kpnb1	0.499229				Mbd5
Cept1	0.498624				Tfb1m
Rnf181	0.49845				Slc35b2
Gm9755	0.498389				Rcor3
Tcp11l1	0.497079				Sbf2
Dhx29	0.497011				Tmco3
Stk16	0.496864				Dido1
Tmem94	0.496673				Prune2
Ppp1r16a	0.495689				Cdc123
Acsbg1	0.494627				Polg
Dnaaf2	0.494356				Dnajc11
Rpl36al	0.494356				Gramd1b
Bfar	0.493716				Aqr
Idh1	0.493501				Yeats2
Hsd17b10	0.492995				Phf8
Gm44437	0.492899				Tardbp
Myh9	0.492661				Alg13
Ckap5	0.492469				Wdr41
Snord67	0.492469				Sestd1
Elmo2	0.489982				Dhx9
Cdc7	0.489599				Isca1
Tmed3	0.48948				Pcdh10
Sec22c	0.487332				Zbtb26
Lrrc42	0.487241				Ywhag
Zscan26	0.486507				Ppp4r2
Aaas	0.486489				Pbx1
Gm43186	0.486459				Swt1
Ccs	0.486324				Mat2a
A330084C13Rik	0.485477				Kdm2a
Jam3	0.485218				Ddx17
Tdp1	0.483132				Ankrd17
Gm36948	0.482563				Slc35f3
Mns1	0.482563				Gm26920
Sardh	0.482396				Hadhb
Ptdss2	0.482115				Rpl34
Herc2	0.48196				Srpk2
Uros	0.481449				Nup98
Arl6	0.481428				Mir207
Ramp2	0.480707				Nrxn3
Vps25	0.480707				Nck2
Arhgef10	0.480426				Fryl
Prdm16	0.479178				Eef1g
Bub1	0.478545				Sms
Ostc	0.478379				Armcx5
Calm3	0.47761				Mir100hg
Rdh11	0.477379				Mir1894
Cd63	0.477333				Gm12709
Micu1	0.476759				Eif4ebp3
Trappc12	0.475865				Synj2bp
Psma5	0.475785				Gm20537
Tmem209	0.474715				Gm38303
Als2	0.474709				Gm45807
Synrg	0.474157				Gm30124
Usf3	0.473988				Gm49797
Pbxip1	0.472816				Gm49909
Pygo2	0.472816				9630014M24Rik
Srm	0.471372				Gpr107
Ctnnd2	0.470337				Krit1
Sptssa	0.469941				Zfp512b
Zfp236	0.46978				Heatr6
Gm50364	0.468107				Rin2
Hdhd2	0.468107				Ift46
Ier3ip1	0.468107				Vrk3
Cars	0.467007				Ranbp3
Cep85	0.466966				Ccdc97
Slc25a39	0.466478				Zfp40
H2bc4	0.464485				Atg4d
Slc25a17	0.464415				Tpra1
Gm36952	0.463833				Crtc1
Srsf5	0.4636				Ciao1
Numb	0.463568				Mmd
Jkamp	0.463068				Cacna1e
Ppp5c	0.463033				Tax1bp1
Kifbp	0.462306				Mcoln1
Depdc5	0.462159				Prdx2
Ralbp1	0.462002				Dnase1
Sec23ip	0.461827				Cdkal1
Ormdl2	0.461609				Osgep
Uqcrq	0.461378				Steep1
Txndc5	0.461186				Cdc42
Gm6212	0.461161				Pole
Amotl2	0.460887				Zmiz1
Adcy6	0.460597				Id3
Trmt112-ps2	0.460279				Cers4
Nin	0.459873				Tle1
Sephs1	0.459697				Cfap97d1
Trim46	0.459421				Fuz
Rpap1	0.459304				Mertk
Fndc4	0.459242				Tbp
Rpa3	0.458374				Npdc1
Chaf1a	0.457981				Zfp318
Gm9824	0.456352				Cers2
Mir99ahg	0.455363				Zfp207
Mirlet7c-1	0.455363				Psmd11
Cspp1	0.454383				Top2b
Sfr1	0.45413				Birc5
Tmem161a	0.45342				Slc12a7
Selenon	0.45254				Chd3
Pgk1-rs7	0.452094				Dync1h1
Dync1i2	0.45138				Rars
Gm5537	0.4512				Zfp687
Rtn4ip1	0.451166				Cdc37
P4ha1	0.450129				Mrpl24
Ptprf	0.449556				Uhrf1bp1l
Trappc11	0.448665				Nedd1
Vars2	0.447554				Cep83
Prdx3	0.447045				Ccar1
St3gal2	0.445563				Pald1
Gm5815	0.444731				Anapc16
Rnft2	0.444549				Srgap1
1810058I24Rik	0.443785				Pcsk4
Nup205	0.442975				Snrpd3
Tmem123	0.442809				Hmg20b
Akr1b10	0.442582				Ncln
Ccnd3	0.442295				Adarb1
Palld	0.441949				Nsg2
Churc1	0.440357				Havcr2
Fntb	0.440357				Rps6kb1
Rrp7a	0.440147				Nrcam
Dynlt1-ps1	0.439793				Tlk2
Rps27l	0.439394				Rffl
Ldha	0.438799				Mxra7
Fam181b	0.438343				Slc46a1
Pign	0.438248				Blmh
Efcab14	0.437473				Eftud2
Gm5521	0.437369				Scfd1
Txndc17	0.437268				Zc3h14
Pacsin2	0.437048				Aldh6a1
Ntn4	0.436377				Fos
Sae1	0.435928				Ryr2
Tmem164	0.435507				Fam193b
4632427E13Rik	0.435467				Hnrnpk
Fbh1	0.435274				Naa35
Gm44433	0.434799				Ap3m1
Acat2	0.434476				Peli2
Acat3	0.434476				Dnah12
Gpx4	0.433422				Rnaseh2b
Atp2b2	0.432992				Tkt
Alg14	0.43289				Hmbox1
Ehd1	0.432437				Osmr
Gm47590	0.432245				Mettl3
Ndfip2	0.432022				Sdr39u1
Ube2z	0.431874				Mtdh
Naxe	0.431125				Khdrbs3
Galnt16	0.429973				Mtss1
Umps	0.429225				Ndufb9
Heatr5a	0.429102				Atad2
Helz	0.428796				Trmu
Parva	0.428782				Anks3
Bcorl1	0.42873				Hsf1
Prpf6	0.428723				Cd200
4930402H24Rik	0.428669				Tbc1d23
Gm14057	0.428669				Dlg1
Ipo4	0.428388				Top3b
Tm9sf1	0.428388				Tfrc
Calm1	0.427557				Scaf4
Cog4	0.427481				Polh
Mpdz	0.426785				Pdpk1
Inpp4a	0.426673				Telo2
Daam2	0.425649				Bnip1
Mtor	0.42543				Vps52
Yif1b	0.424913				Iws1
N4bp2l1	0.424885				Me2
Phf23	0.424605				Nars
Dcaf12	0.423777				Rtn3
Itgb8	0.423756				Naa40
Smad5	0.423302				Tjp2
Scrn2	0.42319				Uhrf2
Etfdh	0.422987				Grk2
Cyp51	0.422678				Scyl1
Pde1b	0.42261				Gsto1
Mdh1	0.422469				Ablim1
Cpped1	0.421883				Fasn
Srebf2	0.421825				Parp6
Zfp521	0.420827				Zfhx4
Gpd2	0.420553				Huwe1
Mars1	0.420552				Smarcc2
Adk	0.420184				Dctn2
Gm12751	0.419874				Dpysl4
Ext1	0.419874				Ric8a
Ikbkb	0.419569				Clybl
Tbl1xr1	0.419542				Atrip
Megf8	0.419431				Uqcrc1
Pcyt2	0.419188				Creb1
Hdlbp	0.418995				Cflar
Phactr4	0.418274				Ppil3
Timp2	0.418159				Agfg1
Cul4a	0.417738				Atic
Mir7065	0.417738				Fn1
Haghl	0.417617				Xpr1
Ndufs5	0.41742				Copa
Pgk1	0.416795				Astn1
Fkbp4	0.416438				Ptpn14
Rpn2	0.415924				Cenpf
Hmgcr	0.415751				Iars2
Aldh18a1	0.414734				Rsu1
Rabepk	0.414322				Apbb1ip
Uso1	0.413942				Lrsam1
Gm4815	0.412927				Tsc1
Yap1	0.412234				Ralgds
Immt	0.411978				Sh3glb2
Atp5e	0.411919				Zeb2
Fer	0.411916				Dab2ip
4930570B17Rik	0.411521				Brd3
Prps2	0.411136				Zc3h15
Glrx	0.410894				Cstf3
Gcsh	0.410771				Gatm
Gatad1	0.409968				Ubr1
Gm11892	0.409174				Nsfl1c
Gm5648	0.40904				Ndufb5
Gm50197	0.408454				Tnik
Fzd3	0.408051				Sec62
Slc39a9	0.407631				Gdap2
Yipf5	0.407177				Sec22b
Idi1-ps1	0.406847				Fubp1
Men1	0.406575				Arhgef2
Dnajc10	0.40657				Lrba
Rsph3a	0.406374				Pias3
Acsl6	0.406157				Cisd2
Erg28	0.406077				Adgrl2
Arhgef25	0.405512				Asph
Rabggta	0.405392				Pnisr
Gm44438	0.404567				Rngtt
Fam13b	0.403848				Invs
Selenot	0.403				Tnc
Wdfy1	0.402304				Nfx1
Pigo	0.401839				Ubap1
Stoml2	0.401839				Dock7
Ttll4	0.401424				Osbpl9
Gm16006	0.400413				Orc1
Cyb5b	0.4001				Lrp8
Septin9	0.398904				Nasp
Cnpy2	0.398307				Rad54l
Exoc8	0.39825				Hp1bp3
Pigf	0.396647				Sema3c
St8sia1	0.396283				Adgrb2
Lamb2	0.396258				Stmn1
Usp19	0.396258				Meaf6
Olfml2a	0.395872				Nol9
Nnt	0.395705				Nub1
Gm13510	0.395014				Dnajc2
B4galt2	0.394795				5730480H06Rik
Ccdc24	0.394795				Add1
Fh1	0.394125				Agbl5
Sall2	0.394073				Chic2
Hdac1-ps	0.393657				Tmem165
Gm24514	0.393286				Mtf2
Necap2	0.392517				Vps29
Drosha	0.392506				Camkk2
Ak3	0.392265				Anapc5
Gm16159	0.392195				Ahcyl2
Gm5776	0.392171				Smarcad1
Cnpy4	0.391389				Copg1
Hsp90b1	0.391265				Frmd4b
4931406C07Rik	0.391114				Sec61a1
Slc9a3r1	0.391004				Cmas
Fras1	0.389967				Ergic2
Sirt2	0.388912				Snrpa1
Fth1	0.388813				Pak4
Pde5a	0.388553				Me3
Gm43187	0.388306				Pold3
Gm12989	0.387371				Arfip2
Smim8	0.386968				Glrx3
Gtf2e2	0.386802				Tsx
Zfp760	0.385711				Mecp2
Capns1	0.385158				Mpp1
Wbp1	0.384789				Polb
Babam1	0.383534				Plat
Nup50	0.383208				Klhl2
Calr	0.383033				Gpt2
Mpp7	0.383027				Tecr
Ulk2	0.382856				Mthfsd
Mapkbp1	0.382183				Cbfb
Gsr	0.382161				Phaf1
Sympk	0.382055				Kars
Trappc9	0.380877				Egln1
9530068E07Rik	0.380099				Cul5
Prkaca	0.380017				Ets1
Dnmt3a	0.378705				Dixdc1
Osbpl11	0.378612				Arcn1
Plekhb2	0.378376				Slc37a2
Gbf1	0.377868				Tcf12
Trps1	0.377736				Phip
Gm43188	0.377339				Tspan3
Wnk1	0.377075				Xrn1
Npas3	0.375829				Rasa2
Cul7	0.375644				Rbm6
Fnbp1	0.374519				Apeh
Msh2	0.374232				Exd2
Rpap3	0.374027				Resf1
Atf6	0.373311				Katnip
Tspan31	0.373089				Slc10a3
Fam126a	0.372663				Ank2
Pcbp1	0.372654				Atg12
Prepl	0.371355				Mycbp2
Rnf180	0.371249				Eif3l
Ciao2a	0.370882				Szt2
Tceal8	0.369266				Lpp
Magi1	0.369129				Agl
Rnf5	0.368849				Larp4b
Ddah1	0.368213				Ddx19b
Por	0.367848				Tmem131l
Rapgef2	0.367042				Tubgcp5
Prpsap1	0.3653				Mrpl15
Acaa1a	0.364575				Ndufb7
Tbca	0.364571				Tesk2
Dnajb14	0.363985				Fstl5
Eri3	0.363698				Mrps17
Snx27	0.363154				Zbed4
Gm6781	0.362848				2700049A03Rik
Stard3	0.362081				Nagk
Gm5842	0.361857				Tle2
Gm43018	0.361805				Ints6
Btbd10	0.361455				Tanc1
Ywhah	0.360927				Ddx11
Ro60	0.360451				5031439G07Rik
Hps4	0.360104				Fmnl2
Dtx3	0.359089				Slain2
Reep2	0.358872				Metap2
Mdh2	0.358748				Slc18a1
Sec16a	0.358539				Glb1l2
Pgam1	0.357164				Cnot1
Marf1	0.356287				Ermard
Cops6	0.356256				Atp13a2
Caskin2	0.355125				Igflr1
Mpnd	0.354377				Stag3
B9d2	0.353469				Socs5
Ccp110	0.35266				Hook3
Gtpbp2	0.352566				Taf2
Flnb	0.352213				Rims2
Atf6b	0.352056				Azin1
Chchd3	0.351474				Pank2
Smad3	0.350994				Fam13a
Mrpl10	0.350453				N4bp2
Pnrc2	0.350124				Rpl10a
Ubqln1	0.34961				Rtkn2
Tet1	0.349352				Nufip2
Gstp-ps	0.349115				Aim2
Ss18	0.348552				Ssh2
Add3	0.346736				Camk4
Sgpp1	0.346038				Txlng
Zfp84	0.345883				Phrf1
Rhno1	0.345761				Herc1
Glrb	0.345463				Scube3
Ago3	0.345149				Rtel1
Cep131	0.344923				Abcf1
Tnfaip1	0.344736				Zzz3
Hsbp1	0.343991				Mtg2
Cntln	0.343595				Cpa4
Slc25a1	0.343522				L3mbtl3
Mesd	0.343268				Gpatch2
Cipc	0.342328				Cybc1
Dnal4	0.342285				Sec24c
Slc35e1	0.34219				Tnrc18
Copz1	0.34215				Tspyl4
Mrps11	0.341712				Ccser1
Ncs1	0.341334				Coro7
Dmac1	0.34132				Zer1
Arf5	0.341214				Plcb4
Exoc4	0.341059				Ankrd13c
Tdrd7	0.34088				Dnm3
Gm13461	0.340706				Suco
Ftsj3	0.340441				Mybbp1a
Sptbn1	0.340272				1110051M20Rik
Taok2	0.339967				Ranbp17
Hdac11	0.339117				Rimklb
Zc3h4	0.338943				Virma
Atxn10	0.338485				Atg2b
Glcci1	0.338215				Dcp1b
Gm45062	0.338215				Kif14
Mir6942	0.337783				Pi4ka
Zkscan3	0.337783				Haus1
Drap1	0.337039				Git2
Fem1b	0.335822				Agrn
Synj1	0.334704				Elmod1
Atp1b3	0.33461				Sgsm1
Prmt5	0.334005				Zfp532
Bloc1s1	0.333271				Tbc1d10b
Rdh5	0.333271				Cux2
Vps35	0.333245				Ipo11
Gm45203	0.332106				Safb2
Idh2	0.332106				Aida
Arv1	0.332089				Mdga1
Prdx1	0.331921				Pde12
Pomp	0.331654				Trp53bp1
Rpn1	0.331495				Cep68
Usp31	0.331108				Cnr1
Ndufa6	0.330986				Zc2hc1c
Slc4a3	0.330985				Dync2h1
Kpna4	0.329942				Yipf6
Schip1	0.329292				Tnrc6b
Mrpl49	0.328741				Fam110b
Ppp4c	0.328361				Arl4c
Nr2e1	0.328357				Plekho2
Prkaa1	0.327708				Gen1
Nop10	0.325443				Gm45902
Ankib1	0.32464				Taf9
Banf1	0.323713				Nav2
Kctd17	0.322586				Robo2
Actn4	0.322358				Traf7
Smpd1	0.321808				Dennd4a
Pitpnc1	0.321753				Fgfr3
Trnau1ap	0.321591				Mdm4
Ube2m	0.321389				Adam10
Plcb3	0.321146				Pcnx3
Gm6863	0.320053				Smyd3
Gm13187	0.318895				Unc80
Gyg	0.318692				Elob
Gm12319	0.318306				R3hdm1
Pfn1	0.318306				Retsat
Cdk14	0.317946				Ilrun
Gm49594	0.315165				Pkn1
Gpaa1	0.314844				Eml1
Tead2	0.314376				Phtf1
Farsb	0.314286				Capn11
Atp11a	0.313556				Kcnt1
1700123O20Rik	0.313159				Usp47
Gm17936	0.312995				Bcas3
Akap6	0.311171				Irak4
Pop7	0.310796				Prmt7
Wsb1	0.310473				Zfp266
Rps6ka6	0.310001				Rpl35a
Actr10	0.309002				H3f3a
Ndufb10	0.308558				Slc4a4
Kansl3	0.307775				Dlgap4
Mir6898	0.307775				Slc25a3
Pdcl	0.307314				Prpf38a
Hras	0.307101				Rpl7l1
Plekhm3	0.307026				Crem
Traf3	0.306802				Snord95
Alg9	0.306236				Gm24029
Rab21	0.306209				Slc31a1
Gm42989	0.303835				Zfyve26
Heatr5b	0.303405				Suds3
Gpn3	0.300976				Hdac8
Cdh11	0.299998				Arfgef1
Map2k1	0.299663				Zfp160
Taldo1	0.299539				Ptprz1
Cfap97	0.299472				Psmb3
Sh3pxd2b	0.299435				Ccnd1
Gns	0.298561				Ganab
Ost4	0.298392				Ccl28
Gramd1a	0.297114				Selenoi
Ipo7	0.296782				Rad54b
Snora23	0.296782				Mphosph8
Nampt	0.296675				Snord111
Nt5c	0.295232				Gm12737
Sos1	0.295076				Gm15728
Ctnna2	0.293922				Gm14204
Gm44286	0.293922				0610009E02Rik
Bsg	0.292259				A630052C17Rik
Ndufa2	0.291634				Gm15751
Mpc2	0.29154				Gm13070
Rabgef1	0.290355				Gm15517
Lrrc41	0.289938				E130215H24Rik
Sike1	0.28956				Gm16141
Pola2	0.289429				Zfp111
Bdp1	0.288161				Gm24004
Rsrp1	0.287926				Umad1
Btbd7	0.287585				Gm44503
Gm26461	0.287211				E430024P14Rik
Scp2	0.286995				Mir3572
Abca3	0.28611				Ppp2r3d
Lime1	0.284551				Noc2l
Zgpat	0.284551				Gm26511
Sri	0.284302				Mm2pr
Tox4	0.282574				Gm26871
Abcc5	0.282165				Gpr137b-ps
Wipi1	0.281697				5330439K02Rik
Metazoa_SRP	0.280465				Gm27021
Sncaip	0.280233				Gm28039
Lig3	0.280122				Mir7036
Galnt2	0.280106				Gm20687
Usp10	0.280106				Mir124-2hg
Kat6a	0.279933				Gm28374
Cpne3	0.278841				Gm36931
Txlna	0.278481				Gm42674
Mob1a	0.278166				Gm42791
Gng5	0.276783				Gm43850
Gm36936	0.276414				Gm36640
Gm7265	0.276414				5430431A17Rik
Nedd4	0.276414				Gm45847
Gfpt1	0.276188				Gm47856
Lims1	0.275384				4930428E07Rik
Smo	0.274563				Gm49703
Pld1	0.273907				Gm48872
Psmd7	0.273638				Gm49331
Snd1	0.273357				Gm49519
Amz2	0.273				Septin2
Arsg	0.273				4632433K11Rik
Numa1	0.271462				Gm49787
Uggt1	0.271346				Gm49987
Imp3	0.271061				Apbb3
Ndufa3	0.270481				Gm50438
Med14	0.270442				Gm53012
Rab6b	0.270123				Arvcf
Smc6	0.270116				Gm22392
Gm6430	0.269326				ENSMUSG00002075825
Gm6467	0.269172				Scmh1
Ndufa7	0.268989				Cox5a
Nipsnap3b	0.268473				Tbx2
Dhx32	0.26797				Nalcn
Mdp1	0.267439				Tom1l2
Gmcl1	0.267131				Atp5pb
Gm4294	0.266415				Clcn4
Rpl15-ps3	0.266301				Myo18a
Capza1-ps1	0.265754				Spg7
Ctxn1	0.26451				Tpd52l2
Etnk1	0.264158				Fmr1
Paics	0.262511				Gnb1l
Atf7ip	0.26229				Slc7a7
Bri3bp	0.260024				Oxa1l
Cap1	0.259465				Chtop
Septin8	0.259385				B9d1
Pgpep1	0.259299				Sec24b
Dusp11	0.258459				Rmnd5b
Alms1	0.25833				Zfp276
4833439L19Rik	0.257197				Luzp1
Upf3b	0.256794				Araf
Cacybp	0.254965				Mcm3ap
Cd164	0.254906				Uhrf1
Epb41l5	0.254295				Dpp9
Qk	0.253401				Pfdn5
Rps6ka3	0.252078				Cct3
H1f2	0.251602				Mef2d
Xpot	0.251086				Slc19a1
Rnf216	0.251055				Tubb6
Xrcc6	0.25092				Ifrd1
Park7	0.24951				Ubl3
Kmt2a	0.248943				Eef1e1
Ddb1	0.24821				Crnkl1
Rundc1	0.246569				Chordc1
Snx19	0.24598				Rtcb
Spcs1	0.24576				Ltbp1
Drg1	0.245649				Siae
Shmt2	0.245285				Esam
Qdpr	0.244614				Grik3
Nbr1	0.243722				Gria3
Ltbp3	0.243107				Npas1
Ubc	0.242972				Ap4e1
Gnl1	0.242559				Fam98a
Ap4m1	0.241887				Ccne1
Arhgdia	0.241453				Stat6
Hdgfl2	0.241227				Peg3
Atp5o	0.240913				Dbf4
Donson	0.240913				Daxx
Apbb1	0.240824				Ndufb2
Bcr	0.239738				Tiam1
Gm13493	0.238969				Axl
AW047730	0.238309				Cse1l
Elp5	0.2366				Qtrt1
Prrc2a	0.235787				Tmem39a
Metazoa_SRP	0.235772				Lamb1
Psmc4	0.235628				Ap2a2
Tmem50b	0.23426				Med25
Tstd2	0.232922				Apoe
Supt20	0.23175				Stard3nl
Cbx1	0.231743				Cdk12
Dtna	0.231034				Irf3
Abl1	0.228521				Dvl3
Klhl9	0.228206				Cyth2
Ywhae	0.227223				Mob3a
Top1	0.227164				Fkbp11
Gm10123	0.226127				Grik5
Scn8a	0.224527				Prkcsh
Oaz1	0.223659				Bicd1
Rpa1	0.22188				Prodh
Cluh	0.221054				Cp
Myh10	0.219452				Snrnp200
Ndufa12	0.218846				Taf6l
Gm38381	0.218418				Man1a
Atrnl1	0.218313				Kif20a
U2af2	0.218174				Farsa
Ubxn4	0.217866				Map3k11
Usp6nl	0.21758				Dnmt1
Lyst	0.217288				Atn1
Pttg1ip	0.216982				Utp20
Vcp-rs	0.216803				Cul3
Ube2h	0.215361				Ralb
Man1b1	0.215314				Dnajb11
Xpo5	0.215254				Pnpla6
Gtf3c5	0.214468				Chn2
Zfp180	0.213612				Wwox
Aamp	0.212909				Polr2e
Ankhd1	0.21264				Hdac9
Maskbp3	0.21264				Dlst
Ap3b1	0.212111				Plod3
Cyp2j6	0.210143				Hspb1
Cyp2j9	0.210143				Slc1a2
Wdr5	0.209195				Man2b1
Nfe2l1	0.208446				Letm1
Mfn2	0.206893				Bud23
Polr1c	0.20686				Cic
Cand1	0.205729				Ndufs3
Ddx23	0.204442				Ctr9
Apaf1	0.204057				Pcyt1a
Ran	0.201242				Psmd4
St7	0.201128				Bloc1s6
Mir6994	0.19994				Ergic3
Patl1	0.19994				Uqcc1
Gapvd1	0.199113				Pex1
Psmd2	0.198174				Napa
Puf60	0.198028				Sra1
Vcp	0.197502				Atp5g1
Mprip	0.197391				Inpp5k
Wars	0.196652				Tep1
Mmp16	0.196345				Rps9
Ap1g1	0.195631				Crip2
Snord71	0.195631				Crip1
Cs	0.195112				Rbm14
Gm12971	0.194686				Pola1
Pum1	0.194686				Pknox1
Sp1	0.194143				Cyp27b1
AA465934	0.19218				Cdk4
Ap2b1	0.19218				Saal1
Ndn	0.190868				Tph2
Emc10	0.189705				M6pr
Brms1l	0.187358				Ppp2r1a
Sox9	0.187162				Gabrb2
Kpna6	0.186204				Aldh16a1
Tor3a	0.185104				1700008O03Rik
Mtmr9	0.184975				Scrn3
Mfap1a	0.183908				Prpf31
Usp32	0.179921				Nfib
Nutf2	0.175434				Ubqln4
Dhx16	0.174582				Rbfox1
Ppp2r5b	0.171565				Rps18
Ndufb6	0.171454				Gprc5b
Klhl18	0.170933				Ap1b1
Llgl1	0.170708				Ube2g2
Gnai1	0.170067				Elk1
Gm4828	0.169746				Kif19a
Cdipt	0.168486				Ifrd2
Nutf2-ps1	0.168061				Slc3a2
Ric8b	0.166234				2610507B11Rik
Rbx1	0.164693				Uckl1os
Prkra	0.164537				Psen2
Psmd5	0.163179				Lmbr1
Morf4l1	0.158419				Pdhx
Fkbp1a	0.157312				Vac14
Fam120a	0.156736				Pabpc4
Dctn5	0.156501				Sugp1
Ubqln2	0.155009				Ccnt1
Exoc6b	0.154992				Med15
Saraf	0.154547				Tmem175
Cdip1	0.153445				Bcas1
Cggbp1	0.152341				Tango2
Pdcd6	0.149896				Trnt1
Tbc1d9b	0.144155				Ehmt2
Selenof	0.141182				Clip3
Fbln2	0.141006				Pam16
Appbp2	0.137715				Map3k4
Cltc	0.136189				Piezo1
Eif4g1	0.133104				Ankrd52
Chsy1	0.132539				Rbsn
Gstm5	0.124736				Camta1
Cox4i1	0.116947				Csf1
Gnas	0.116633				Strip1
Syne2	0.113474				Tex261
Rab11b	0.112134				Dll1
Nf1	0.111578				Msh3
Ppme1	0.111516				Tmem208
Crkl	0.101055				Yes1
Ankfy1	0.097815				Efr3a
Cdk5rap2	0.0855961				Trappc2l
Gm4202	0.0679077				Ddx19a
Gm15542	-0.061935				Hnrnpl
Psmd13	-0.061935				Map2
Ubr2	-0.0892528				Pcolce2
Tmem65	-0.0935286				Hivep2
Stard7	-0.105811				Itga2
Emg1	-0.113967				Lama5
Vps39	-0.114806				Setdb1
Gm38374	-0.136363				Ppil4
Arrb1	-0.137154				Eps8
Setd5	-0.137409				Nfe2l2
Prpf40a	-0.137443				Adamtsl4
Kat7	-0.137485				Macroh2a1
Zmym4	-0.14145				Cacna1d
Anapc4	-0.143344				Utp25
Zcchc4	-0.143344				Cr1l
Aggf1	-0.1441				Ppfibp1
Asap2	-0.144522				Lamp2
Pcbp2	-0.148017				Eif3d
Prr13	-0.148017				Scube1
Reep3	-0.15107				Sdc4
Dctn4	-0.152398				Rnd3
Acvr1	-0.155806				Aldoc
Supt5	-0.156951				Rpl19
Tmem59	-0.157642				Zc3h18
Spag9	-0.160074				Crlf3
Wtap	-0.163199				Cadps2
Afg3l1	-0.166284				Psmb6
Gas8	-0.166284				Cep95
Qrich1	-0.167627				Srsf1
Ggh	-0.169501				Kif3a
Arpc1a	-0.17143				C1qbp
Rad17	-0.171815				Rpain
Csde1	-0.172195				Slc13a3
Nup107	-0.176104				Cdk5rap3
2810459M11Rik	-0.176153				Map2k3
Armc9	-0.176153				Scrn1
Psmd1	-0.176153				Hars2
Mapk6	-0.176298				Rnf145
Ep300	-0.179331				Ppp1r12c
Snrnp70	-0.179371				Psmc3ip
Rai1	-0.179575				Gdpd2
Glyr1	-0.180528				Sema6a
Fnta	-0.183216				Stxbp5
Bnip3l	-0.183418				Cep57l1
Inip	-0.188101				Mical1
Tmem170b	-0.189599				Traf3ip2
Nap1l4	-0.189963				Tube1
Sema5b	-0.18999				Lama4
Fam91a1	-0.190729				Gopc
Ncbp1	-0.192506				Vta1
Atp6v1e1	-0.193171				Hsf2
Ubxn2a	-0.193435				Ptprk
Hnrnpul1	-0.194467				Slc6a15
Vps37b	-0.194932				Zwint
Csrp1	-0.196606				Atp2b1
Eif5b	-0.196894				Psen1
Ecpas	-0.197133				Cep290
Zfp280c	-0.198166				Epb41l2
Zcchc14	-0.198521				Pde7b
Rer1	-0.20062				Mtfr2
Cyhr1	-0.200758				Pex7
Rsl24d1	-0.201437				Cdk17
Akap7	-0.20196				Socs2
BC005537	-0.20225				Sirt1
Lonp1	-0.204014				Herc4
Luc7l3	-0.20439				Ddx21
Smim7	-0.204772				Ddx50
Tab2	-0.205351				Sar1a
Med22	-0.205656				Lrig3
Surf1	-0.205656				Peli1
Zdhhc13	-0.206722				Dock2
Sepsecs	-0.207412				Ndufs7
Gm6055	-0.208404				Mdm2
Casc3	-0.209848				Vps13d
Msl1	-0.209848				Wdr82
Sf1	-0.211414				Appl2
Gm29609	-0.212825				Xpo1
Gtf3c2	-0.212825				Sgcd
Mpv17	-0.212825				Hnrnpab
Chd8	-0.213286				Canx
Snord8	-0.213286				Pdlim4
Ppig	-0.214129				Cdkl3
Ilf3	-0.215659				Kremen1
Tmem131	-0.216108				Ascc2
Dcaf8	-0.216519				Pold2
Adnp	-0.217187				Mrps24
Dpm1	-0.217187				Tubd1
Gm20716	-0.217187				Rnft1
Dgkd	-0.217579				Mfap3
Srrt	-0.22091				Sypl
Sox1	-0.221744				Tspan13
Wdr11	-0.22281				Lpin1
Gps2	-0.222839				Gna13
Gpm6b	-0.224811				Rnaseh1
Arpc5	-0.224969				Mboat2
Dnajc13	-0.225226				Dus4l
Wasl	-0.22652				Dld
Mpped2	-0.228023				Kif3c
Commd8	-0.228084				Pxdn
Shprh	-0.228252				Rasl10b
Megf9	-0.229219				Cdc27
Ptcd3	-0.229567				Mrc2
Phc3	-0.229575				Sumo2
Foxn2	-0.230152				Nup85
Ago1	-0.230654				Pld2
Arglu1	-0.231516				Eral1
Rnf130	-0.23172				Timm22
Selenos	-0.234116				Snx11
Bptf	-0.23414				Fbxl20
Mtcl1	-0.234256				Dlg4
Mir6977	-0.234274				Pfas
Ptprs	-0.234274				Acly
Gm20517	-0.235786				Stat5b
Med20	-0.235786				Plcd3
Usp49	-0.235786				Klhl28
Cdk2ap1	-0.236038				Fkbp3
Gm43339	-0.236038				Sel1l
Mphosph9	-0.236038				4930512B01Rik
Sbno1	-0.236038				Pnn
Sqstm1	-0.237253				Mia2
Trpm7	-0.23879				Sptlc2
Abi1	-0.238878				Mthfd1
Pggt1b	-0.240371				Akap5
Ik	-0.24082				Fut8
Srgap3	-0.241393				Timm9
Dgcr2	-0.24202				Rtn1
Ddx5	-0.242969				Ppm1a
Mir3064	-0.242969				Glrx5
Mapk1	-0.243397				Papola
Ybx1	-0.244742				Esyt2
Fam149b	-0.245927				Cdca7l
Brd4	-0.24737				Net1
Setd3	-0.247469				Fam161b
Tcf25	-0.247578				Ylpm1
Cnpy3	-0.247619				Cyp46a1
Pcid2	-0.247931				Meg3
Smc3	-0.248797				Gpr137b
Brd7	-0.248891				Exoc2
Mtmr3	-0.248917				Gcnt2
Sun1	-0.2492				Tbc1d7
Thap12	-0.249314				Wrnip1
Carhsp1	-0.249792				Prpf4b
Zswim8	-0.251087				Rpp40
Pole3	-0.251253				Fars2
Tmem183a	-0.251921				Gadd45g
Supt6	-0.252026				Fancc
Ttc3	-0.252603				Ddx41
Sorbs1	-0.256207				Zfp369
Rc3h1	-0.256321				Mterf3
Supt4a	-0.256454				Uqcrb
Bclaf1	-0.257509				Slc28a3
Mapre2	-0.258298				Agtpbp1
Rpl19-ps7	-0.258298				Dapk1
Luc7l	-0.258738				Sdha
Cnrip1	-0.258989				Cast
Fam53c	-0.259607				Slf1
Kdm3b	-0.259607				Vcan
Mir7021	-0.259652				Ankra2
Prdm2	-0.259652				Arhgef28
Cnbp	-0.260629				Poc5
Blm	-0.260953				Serinc5
Sfswap	-0.262178				Parp8
Kras	-0.263394				Il6st
Zfp652	-0.263412				Ndufs4
Gatad2b	-0.264246				Kat6b
Sema4b	-0.265031				Nkiras1
Frs2	-0.266199				Nr1d2
Arl10	-0.266755				Ecd
Faf2	-0.266755				Dnajc9
Anapc2	-0.267015				Ppp3cb
Rfx7	-0.267887				Anxa11
Csnk1a1	-0.26824				Ppif
Ddx39b	-0.268282				Slmap
Mir6975	-0.268282				Arf4
Wasf3	-0.269321				Hacl1
Lcorl	-0.269667				Arhgef3
Flvcr1	-0.270219				Spryd7
Nemf	-0.271872				Pspc1
Psmd6	-0.272715				Mtmr6
Atad2b	-0.272838				Slc25a30
Ncam1	-0.27323				Tdrd3
Raf1	-0.273476				Esco2
Fam168b	-0.274084				Pibf1
Zyg11b	-0.274208				Sorbs3
Npat	-0.27425				Rb1
Zbtb43	-0.274292				Rcbtb2
Fchsd2	-0.274926				Obi1
Ctcf	-0.27517				Mbnl2
Daam1	-0.275301				Haus4
Zscan21	-0.276197				Acin1
Trir	-0.276515				6030458C11Rik
Igf1r	-0.276585				Pdzd2
Luc7l2	-0.278022				Slc22a17
Tspan14	-0.278392				Trio
Ilf2	-0.278667				Ywhaz
Dip2c	-0.27913				Eif3h
Tsn	-0.279705				Cdh10
Chuk	-0.281075				Matn2
Adgrl1	-0.281129				Eif3e
Atg14	-0.281822				Emc2
Fcho2	-0.283766				Tbc1d31
Yme1l1	-0.283834				Sla
Golga5	-0.285533				Wnt7b
Kmt2c	-0.285807				Rangap1
Phf3	-0.286232				Adsl
Cpeb4	-0.286571				Pmm1
Sfmbt1	-0.287185				Litaf
Plcg1	-0.287645				Nudt16l1
Dhdds	-0.287785				Crebbp
Ubr7	-0.288681				Zfp263
Timm44	-0.28896				Tmem44
Brsk2	-0.289906				Lsg1
Nek9	-0.290354				Rogdi
Rnf141	-0.290565				Cyc1
Safb	-0.29061				Sharpin
Dync1li1	-0.291156				Mroh1
Slc35b1	-0.292093				Ptk2
Scarb2	-0.292138				Bbx
Zzef1	-0.292341				Prkdc
Wdr26	-0.294896				Pdxdc1
Yars	-0.295311				Ccdc191
Hacd3	-0.29538				Riox2
Mms19	-0.296121				Cpox
Sec63	-0.29629				Cldnd1
Ykt6	-0.296909				Klhl22
Ube3c	-0.297032				Tomm70a
Rap1a	-0.298552				Slc7a4
Cramp1l	-0.298739				Thap7
5730455P16Rik	-0.298906				Lztr1
Ubp1	-0.29892				Ncam2
Mier1	-0.299245				Aifm3
Psmc6	-0.299453				Ppil2
Palm	-0.299663				Ypel1
Pgam5	-0.300132				Fgd4
Ddx47	-0.300319				Yars2
Ythdf2	-0.300557				Gsk3b
Furin	-0.301021				Clcn2
Ewsr1	-0.302257				St6gal1
Tdg	-0.303737				Masp1
Stmn3	-0.304235				Mrpl39
Anapc7	-0.30472				Dop1b
Ddx52	-0.30483				Ifnar1
Ints13	-0.308718				Sod1
Mir1231	-0.309125				Kansl2
Nav1	-0.309125				Slc11a2
Ptpn1	-0.31024				Akirin1
Pcyox1	-0.311056				P3h3
Rnf103	-0.311331				Gnb3
Tmem199	-0.311635				Pigx
Zfp319	-0.311645				Rps6ka2
Tcf4	-0.311835				1700010I14Rik
Dcaf15	-0.311935				Spats1
Srsf4	-0.311985				Slc29a1
Slc30a4	-0.312843				Enpp5
Atp9b	-0.313884				Mtch1
Rps15a	-0.314425				Cmtr1
Ip6k1	-0.314492				Abcg1
Rnf167	-0.314577				Wdr4
Abi2	-0.314759				Lpin2
Fubp3	-0.314803				Smchd1
Gm42782	-0.314879				Ndc80
Rnf115	-0.314879				Clip4
Tgs1	-0.316287				Prkd3
Klc1	-0.316494				Birc6
Zfp292	-0.317866				Ttc27
Pex3	-0.317916				Pja2
Avl9	-0.318545				Washc1
Zmynd11	-0.318757				Cacna1h
Foxj3	-0.320312				Atp6v0c
Gm23946	-0.320635				Nme4
Timm23	-0.320635				Fkbp5
Rbm25	-0.3227				Epc1
Lrrc8d	-0.322754				Zscan30
Hmgb3	-0.323328				Zfp397
Gm6104	-0.323718				Rock1
Maf1	-0.32389				Mib1
Adprs	-0.324428				Cdc23
Map4k4	-0.324764				Epb41l4a
Ncoa1	-0.324829				Csnk2b
Ppib	-0.324949				Bag6
Ttc5	-0.325317				Wdr33
Dab1	-0.325397				Aqp4
Ppm1d	-0.326105				Npc1
Mxd4	-0.327625				Ndfip1
Smurf2	-0.327828				Atat1
Kmt2b	-0.328037				Trim26
Pkd2	-0.328627				Gabbr1
Fbxo22	-0.329702				Slc4a9
Ube2q2	-0.329702				Hbegf
Cnih3	-0.330676				Spire1
Ggnbp2	-0.331032				Slc14a2
Fam220a	-0.332012				Mbd1
Dennd2a	-0.332457				Naa12
Hnrnpc	-0.33283				Napg
Eif4h	-0.333514				Prrc1
Khdrbs1	-0.333558				Tcof1
Pi4k2a	-0.334096				Hmgxb3
Fech	-0.334335				Gnaq
Ireb2	-0.334443				Cndp2
Cyrib	-0.334947				Timm21
Mta2	-0.335196				Cyb5a
Scaf8	-0.336248				Incenp
Pfkfb2	-0.336462				Tmem216
Hps5	-0.337473				Sdhaf2
Usp36	-0.337668				Prpf19
Gm37472	-0.337989				Atl3
Zmynd19	-0.33803				Atg2a
Cab39	-0.338216				Stambpl1
Rbm26	-0.338315				Lipa
Rev1	-0.338691				Rpp30
Ctdsp2	-0.338993				Dpf2
Mir546	-0.338993				Yif1a
Cbx3	-0.339346				Papss2
Morc2a	-0.339438				Fam89b
Smarce1	-0.3403				Arl2
Hepacam	-0.340878				Eif3a
Gm37298	-0.341864				Dennd10
Gm15265	-0.342066				Xpnpep1
Zfp871	-0.342068				Gk
Nsun2	-0.342283				Dclre1a
Brd1	-0.342378				Anapc11
Casp2	-0.34256				Sirt7
Dnaja1	-0.343628				Dus1l
Hnrnpm	-0.344313				Gps1
Marchf2	-0.344313				Csnk1d
Rhbdf1	-0.344371				R3hcc1l
Ckap4	-0.344508				Hps1
Rlim	-0.34617				Sema4g
Tomm34	-0.346384				Adpgk
Gm49223	-0.347079				Fam120c
Tmem161b	-0.347079				Sat1
Ttbk1	-0.347684				Acot9
Arl2bp	-0.347872				Banp
Zkscan17	-0.347883				Ube3a
Mettl6	-0.348605				Kdm5c
Ptp4a1	-0.349305				Dnajc14
Prkab1	-0.350448				Atp5a1
Gmip	-0.350643				Avil
Ist1	-0.350645				Echs1
Hes5	-0.350723				Tubgcp2
Pank4	-0.350723				Chid1
Map3k7	-0.35086				Tk1
Nol11	-0.351548				Eif4a3
Imp4	-0.351773				Tma16
Arhgef40	-0.35183				Copg2
Brd2	-0.352078				Arhgef9
Atraid	-0.35324				Marchf8
Trim35	-0.353391				Hadha
Gfm2	-0.353729				Jade1
Tra2b	-0.353838				Taf3
[truncated: 1,710 more rows]
