# Supplementary material for: Tsukushi proteoglycan maintains RNA splicing and developmental signaling network in GFAP-expressing subventricular zone neural stem/progenitor cells
Source: Front Cell Dev Biol. 2022 Nov 21;10:994588. doi: 10.3389/fcell.2022.994588 (PMC9720143; doi:10.3389/fcell.2022.994588)
Supplement: Supplementary file 2 [file Table3.XLSX]

## Sheet: DEXseq.out
DEXSeq differential exon usage test ( SVZ GFAP-expressing Cells)
Experimental design
sample	condition		Conditions	Genotype
KO.Rep.1.DEXSeq.count	knockdown		WT, Wildtype	TSK+/+ - GFAP-GFP
KO.Rep.2.DEXSeq.count	knockdown		KO, Knockout	TSK -/- -GFAP-GFP
KO.Rep.3.DEXSeq.count	knockdown
KO.Rep.4.DEXSeq.count	knockdown
WT.Rep.1.DEXSeq.count	control
WT.Rep.2.DEXSeq.count	control
WT.Rep.3.DEXSeq.count	control
WT.Rep.4.DEXSeq.count	control
formulaDispersion = full
formula0 = reduced
formula1 = full
DEU result table
geneID	chr	start	end	total_exons	exon_changes
ENSMUSG00000000085	4	120262478	120387383	45	1
ENSMUSG00000000088	9	57428557	57439709	9	1
ENSMUSG00000000093	11	85723377	85732774	7	1
ENSMUSG00000000142	11	108811175	108841609	22	1
ENSMUSG00000000194	2	31042328	31108787	39	2
ENSMUSG00000000197	14	123514046	123864556	56	1
ENSMUSG00000000223	X	133305300	133357322	37	1
ENSMUSG00000000374	10	78022559	78080475	33	3
ENSMUSG00000000378	11	6496887	6546744	25	1
ENSMUSG00000000441	6	115595028	115653596	40	1
ENSMUSG00000000538	11	60117540	60243731	28	1
ENSMUSG00000000563	3	105850014	105867415	19	1
ENSMUSG00000000567	11	112673050	112678586	3	2
ENSMUSG00000000600	5	3853184	3895564	49	2
ENSMUSG00000000605	7	7285308	7303850	42	1
ENSMUSG00000000631	11	77654072	77756806	92	1
ENSMUSG00000000738	8	123789681	123824499	44	1
ENSMUSG00000000804	11	84875268	85030987	50	3
ENSMUSG00000000823 ENSMUSG00000089917	2	181210942	181234596	91	2
ENSMUSG00000000826	2	181162278	181196926	20	1
ENSMUSG00000000827 ENSMUSG00000088378	2	181138935	181159759	34	1
ENSMUSG00000000838 ENSMUSG00002075986	X	67722091	67761569	37	1
ENSMUSG00000000884 ENSMUSG00000086965	16	18317463	18385429	36	1
ENSMUSG00000000902	10	75732603	75757451	24	5
ENSMUSG00000000915 ENSMUSG00000102725	5	124111691	124144214	52	1
ENSMUSG00000000958	14	54606899	54655237	35	1
ENSMUSG00000000959	14	54598291	54607130	19	1
ENSMUSG00000000976	11	83644522	83674580	30	2
ENSMUSG00000001016	3	90383433	90395686	27	3
ENSMUSG00000001017	3	90406263	90416805	24	1
ENSMUSG00000001039	11	61395970	61403757	14	1
ENSMUSG00000001052	3	129776408	129855202	42	1
ENSMUSG00000001054	11	51514498	51526723	17	1
ENSMUSG00000001065	8	123980934	123996484	29	1
ENSMUSG00000001089	4	136197072	136282091	19	1
ENSMUSG00000001127	X	20664053	20726758	41	1
ENSMUSG00000001150	10	76304761	76351691	39	1
ENSMUSG00000001151 ENSMUSG00000117965	10	76187097	76278620	57	2
ENSMUSG00000001228	17	56610321	56630486	29	1
ENSMUSG00000001229	17	56493807	56525905	27	1
ENSMUSG00000001289 ENSMUSG00000001285	15	102234551	102246574	47	1
ENSMUSG00000001376	6	3498382	3603531	42	5
ENSMUSG00000001416	3	88204423	88229074	36	1
ENSMUSG00000001419	3	88049679	88079393	25	1
ENSMUSG00000001436	10	76868075	76896836	27	1
ENSMUSG00000001440	11	97050540	97078707	27	2
ENSMUSG00000001441	11	97096668	97171464	62	4
ENSMUSG00000001467	5	4131145	4154746	20	1
ENSMUSG00000001473	18	67523787	67535819	6	1
ENSMUSG00000001521	6	128298124	128332814	22	2
ENSMUSG00000001627	12	40251566	40298503	32	1
ENSMUSG00000001687	5	148441445	148489599	21	1
ENSMUSG00000001707	13	38828183	38843034	8	1
ENSMUSG00000001767	2	145759399	145776934	18	1
ENSMUSG00000001768	2	145517135	145729536	34	2
ENSMUSG00000001774	9	18203421	18228738	29	1
ENSMUSG00000001783	10	85774501	85793687	14	1
ENSMUSG00000001844	5	143302244	143315011	40	3
ENSMUSG00000001870	17	75312563	75699507	50	1
ENSMUSG00000001942	9	37466994	37560951	24	1
ENSMUSG00000001946	9	37439374	37449615	18	1
ENSMUSG00000001985	4	125384493	125607966	16	1
ENSMUSG00000001986 ENSMUSG00002076088	X	40489731	40767478	37	1
ENSMUSG00000001988	7	16189646	16211653	20	1
ENSMUSG00000001998	2	126850637	126909829	37	1
ENSMUSG00000002010	X	72822569	72830503	31	3
ENSMUSG00000002017	17	75844081	75858941	16	1
ENSMUSG00000002031	9	44679205	44704744	48	2
ENSMUSG00000002068	7	37797409	37806959	21	1
ENSMUSG00000002107	2	6544505	7514374	70	4
ENSMUSG00000002147	10	127478855	127496826	31	1
ENSMUSG00000002205	7	44397837	44426939	33	2
ENSMUSG00000002265	7	6706891	6733430	18	1
ENSMUSG00000002297	5	8446973	8472716	30	1
ENSMUSG00000002307	17	34128388	34134564	32	1
ENSMUSG00000002319 ENSMUSG00000002320 ENSMUSG00000115232	14	55862857	55881263	99	1
ENSMUSG00000002372	17	56980294	57018764	37	2
ENSMUSG00000002416 ENSMUSG00000107071 ENSMUSG00000046947	6	39550807	39580316	41	1
ENSMUSG00000002489	16	89583999	89940657	56	1
ENSMUSG00000002524	15	75942031	75952773	33	2
ENSMUSG00000002602	7	25456698	25488130	33	1
ENSMUSG00000002608	7	25410531	25418513	25	2
ENSMUSG00000002617	17	23392843	23412226	18	2
ENSMUSG00000002718	2	166747960	166788309	52	1
ENSMUSG00000002728	2	145744019	145758345	23	3
ENSMUSG00000002741	11	5905693	5917780	9	1
ENSMUSG00000002748 ENSMUSG00002075935	5	135216118	135274983	30	4
ENSMUSG00000002820	9	21176589	21189068	21	2
ENSMUSG00000002825	9	21323133	21331570	40	1
ENSMUSG00000002835	17	56347439	56379289	24	1
ENSMUSG00000002845	16	38379060	38412524	40	1
ENSMUSG00000002871	6	88879233	88889220	66	2
ENSMUSG00000002900	12	31315233	31379643	49	1
ENSMUSG00000002957	7	141142086	141212924	26	1
ENSMUSG00000002968	7	44526189	44542136	50	1
ENSMUSG00000002985	7	19430034	19433113	28	1
ENSMUSG00000002996	12	31976253	32000534	29	1
ENSMUSG00000003062	13	19541846	19579965	28	1
ENSMUSG00000003119	11	98093885	98169330	30	1
ENSMUSG00000003184	7	44647072	44652272	32	1
ENSMUSG00000003233	16	20335732	20352760	26	1
ENSMUSG00000003234	16	20367327	20380129	44	3
ENSMUSG00000003269	7	45456061	45464005	30	1
ENSMUSG00000003348	10	80521087	80537811	11	1
ENSMUSG00000003355	15	98622247	98626079	14	1
ENSMUSG00000003378	7	24709274	24771771	33	1
ENSMUSG00000003402	9	21914102	21925518	27	1
ENSMUSG00000003435	7	28014316	28038171	47	1
ENSMUSG00000003452	6	149310384	149464827	26	1
ENSMUSG00000003526	16	17878221	17908067	33	1
ENSMUSG00000003549	7	19078703	19090449	30	1
ENSMUSG00000003573	8	70735477	70747011	22	1
ENSMUSG00000003575	8	70835005	70892229	23	2
ENSMUSG00000003617	3	20011218	20063309	52	1
ENSMUSG00000003660	2	127050306	127082371	56	1
ENSMUSG00000003662	2	127082858	127089736	13	2
ENSMUSG00000003680	19	8751851	8763781	37	1
ENSMUSG00000003746	10	53780881	53952705	26	1
ENSMUSG00000003779	18	34757666	34766330	36	1
ENSMUSG00000003808	8	85583618	85595886	25	1
ENSMUSG00000003948 ENSMUSG00000109967 ENSMUSG00000110344	11	90078509	90169415	20	2
ENSMUSG00000004054	19	5738770	5752893	22	1
ENSMUSG00000004099	9	20818505	20871184	52	1
ENSMUSG00000004110	1	154266477	154760247	66	2
ENSMUSG00000004263 ENSMUSG00000107478 ENSMUSG00000072772 ENSMUSG00000089083	6	124716146	124733487	29	1
ENSMUSG00000004268	6	124681048	124689141	20	1
ENSMUSG00000004319	8	61363423	61436334	31	6
ENSMUSG00000004356	10	88582469	88662666	74	1
ENSMUSG00000004364	1	80242640	80318197	28	1
ENSMUSG00000004451	1	119398035	119432524	8	1
ENSMUSG00000004455	5	122296341	122313336	23	1
ENSMUSG00000004460	16	22676595	22698384	17	1
ENSMUSG00000004535	6	52690714	52743765	32	2
ENSMUSG00000004562	14	52222176	52243708	87	3
ENSMUSG00000004565	8	3565384	3594267	76	1
ENSMUSG00000004567	8	3550457	3565232	36	2
ENSMUSG00000004568	8	3403415	3506601	54	1
ENSMUSG00000004610 ENSMUSG00000099210 ENSMUSG00000070604 ENSMUSG00000107482	7	43093507	43121443	46	2
ENSMUSG00000004631	6	4674350	4747207	35	3
ENSMUSG00000004633	6	54016539	54278795	33	1
ENSMUSG00000004637	8	115166395	116079447	23	1
ENSMUSG00000004667	10	79871783	79875629	18	1
ENSMUSG00000004698	12	34097579	34967094	48	1
ENSMUSG00000004768	1	33758968	33781645	28	3
ENSMUSG00000004789	12	85157607	85181619	41	1
ENSMUSG00000004798	11	61666475	61745899	32	1
ENSMUSG00000004846 ENSMUSG00000076240	5	137015873	137025502	34	1
ENSMUSG00000004865	17	28806622	28841683	38	7
ENSMUSG00000004892	3	87894838	87907537	23	3
ENSMUSG00000004951	5	135916773	135918417	6	1
ENSMUSG00000004980	6	51437912	51446874	39	5
ENSMUSG00000005089	2	102489004	102621129	34	1
ENSMUSG00000005142	8	85809899	85824911	40	1
ENSMUSG00000005161	8	85696216	85701463	19	2
ENSMUSG00000005299	5	33897017	33940161	27	1
ENSMUSG00000005360	15	8663608	8740248	26	8
ENSMUSG00000005362	6	106757162	106777038	20	1
ENSMUSG00000005378	5	135081811	135093813	46	1
ENSMUSG00000005442	7	24967129	24993584	51	1
ENSMUSG00000005510	2	90724978	90735171	18	1
ENSMUSG00000005566	7	12733041	12764962	41	6
ENSMUSG00000005609	7	110628158	110655584	44	1
ENSMUSG00000005610 ENSMUSG00000088948	7	110666957	110682237	54	4
ENSMUSG00000005615	16	32249739	32293888	26	1
ENSMUSG00000005625	3	94940005	94949925	30	1
ENSMUSG00000005804	2	122580423	122591395	17	1
ENSMUSG00000005871	18	34353977	34455605	32	1
ENSMUSG00000005881	2	155849965	155860199	34	1
ENSMUSG00000005882	2	155688814	155772230	47	1
ENSMUSG00000005893	6	92068371	92151275	34	3
ENSMUSG00000005907	5	3646066	3687232	55	1
ENSMUSG00000005936	17	29170924	29188523	40	3
ENSMUSG00000005980	16	3854806	3857888	39	2
ENSMUSG00000006024	7	15832383	15851900	25	1
ENSMUSG00000006050	18	36799734	36803868	18	1
ENSMUSG00000006057	11	95959678	95966496	12	1
ENSMUSG00000006127	11	75521814	75539697	28	1
ENSMUSG00000006191	13	29375729	30039657	39	2
ENSMUSG00000006273	8	69541298	69566363	26	2
ENSMUSG00000006281	14	51061516	51108017	73	1
ENSMUSG00000006288	14	51002872	51022976	23	3
ENSMUSG00000006289	14	51143935	51162350	31	2
ENSMUSG00000006299	1	74318999	74323897	27	2
ENSMUSG00000006333	7	3706992	3709896	28	1
ENSMUSG00000006356	12	113103856	113109126	19	1
ENSMUSG00000006360	12	113109936	113117499	18	1
ENSMUSG00000006423	X	36087390	36137764	21	2
ENSMUSG00000006456 ENSMUSG00000096370 ENSMUSG00000094936	19	4792941	4861662	41	1
ENSMUSG00000006494	2	71703568	71734202	29	3
ENSMUSG00000006498	10	79690261	79700605	49	4
ENSMUSG00000006517	8	123160340	123170161	12	1
ENSMUSG00000006676	9	108367801	108379536	65	7
ENSMUSG00000006678	X	92348373	92675761	49	1
ENSMUSG00000006699	4	137047007	137085031	8	2
ENSMUSG00000006705	17	31783708	31826667	41	1
ENSMUSG00000006724	10	126884119	126888875	13	1
ENSMUSG00000006728	10	126899403	126903789	28	1
ENSMUSG00000006736	10	126903149	126906133	16	1
ENSMUSG00000006763	7	46335532	46360104	26	1
ENSMUSG00000006764	10	114914546	115020927	14	1
ENSMUSG00000006932 ENSMUSG00000106193	9	120758282	120789573	53	3
ENSMUSG00000006998	16	20470402	20482164	42	1
ENSMUSG00000007080	5	110434172	110485340	64	2
ENSMUSG00000007411	12	111540957	111622655	40	2
ENSMUSG00000007415	5	3682932	3707185	12	1
ENSMUSG00000007458	6	122285679	122294639	11	1
ENSMUSG00000007564	17	21165573	21186178	34	1
ENSMUSG00000007653	11	42310584	42519855	19	1
ENSMUSG00000007739	11	22940519	22953780	33	3
ENSMUSG00000007817	14	25459609	25667167	39	2
ENSMUSG00000007833	7	44790108	44804008	43	1
ENSMUSG00000007850	11	50267817	50277355	48	3
ENSMUSG00000007867	12	86129315	86209233	22	1
ENSMUSG00000007872	4	135870808	135873066	8	2
ENSMUSG00000007987	5	136937004	136944258	14	1
ENSMUSG00000008028	7	44009467	44035244	15	1
ENSMUSG00000008206	8	4543026	4581680	31	2
ENSMUSG00000008226	2	73142945	73168162	19	1
ENSMUSG00000008305	4	72035379	72119156	42	2
ENSMUSG00000008373	7	3632984	3645485	25	1
ENSMUSG00000008429	9	25019428	25063116	10	3
ENSMUSG00000008475	1	152642293	152651348	6	1
ENSMUSG00000008575	4	82208410	82623987	29	1
ENSMUSG00000008604	3	88461065	88477032	21	1
ENSMUSG00000008658	16	5703219	7229390	30	1
ENSMUSG00000008668	17	34170973	34174975	24	1
ENSMUSG00000008683	7	117703595	117715411	18	1
ENSMUSG00000008734	7	118571270	118594434	13	1
ENSMUSG00000009013	5	115435169	115439058	17	5
ENSMUSG00000009079	11	5019689	5049266	42	2
ENSMUSG00000009090	11	4936824	4992791	32	1
ENSMUSG00000009281	6	48546630	48549723	16	2
ENSMUSG00000009293 ENSMUSG00000112241 ENSMUSG00000020265 ENSMUSG00000089424	10	77441931	77481827	42	1
ENSMUSG00000009406 ENSMUSG00000001134	X	20799634	20828256	25	1
ENSMUSG00000009470	13	98975527	99062892	35	1
ENSMUSG00000009563	2	32647246	32652256	24	2
ENSMUSG00000009614	2	27078405	27138349	40	1
ENSMUSG00000009733	15	100395893	100449889	33	1
ENSMUSG00000009905	1	106648189	106687457	15	1
ENSMUSG00000009907	1	106691801	106724458	22	1
ENSMUSG00000010021	11	114656214	114681565	30	1
ENSMUSG00000010048	9	107464841	107470584	28	1
ENSMUSG00000010064	9	107527833	107546729	51	3
ENSMUSG00000010095	19	8684246	8700733	27	1
ENSMUSG00000010277	11	78152578	78181449	56	1
ENSMUSG00000010453	1	36374811	36408262	40	2
ENSMUSG00000010492	2	181220273	181226963	18	1
ENSMUSG00000010608	12	83678010	83729897	60	2
ENSMUSG00000010609	1	180054569	180091003	35	1
ENSMUSG00000010721	5	29434800	29583388	32	1
ENSMUSG00000010841	11	101875105	101883090	10	2
ENSMUSG00000010914	2	102851420	102903858	15	1
ENSMUSG00000010936	8	111345217	111447030	35	1
ENSMUSG00000011179	12	17594795	17601506	36	4
ENSMUSG00000011257	4	123156144	123192718	29	1
ENSMUSG00000011306	8	70495463	70524997	18	1
ENSMUSG00000011658	7	44545503	44552055	46	2
ENSMUSG00000011832	8	4216567	4261257	49	1
ENSMUSG00000011960	15	98436570	98468804	26	1
ENSMUSG00000012114	16	17469072	17550755	52	1
ENSMUSG00000012443	19	37364851	37410307	25	4
ENSMUSG00000012535	6	29540826	29609886	48	3
ENSMUSG00000012609	12	85871433	86108667	79	2
ENSMUSG00000013236	17	56719426	56783483	80	1
ENSMUSG00000013495	5	108777636	108796648	23	1
ENSMUSG00000013523	2	170188911	170269765	27	1
ENSMUSG00000013539	16	18118689	18165967	49	1
ENSMUSG00000013698	1	172024295	172034371	12	2
ENSMUSG00000013736	6	106746081	106759435	26	1
ENSMUSG00000013787	17	35117445	35133028	59	1
ENSMUSG00000013921	7	29991153	30007792	28	1
ENSMUSG00000014301	16	4434328	4442852	12	1
ENSMUSG00000014353	2	128660038	128696181	33	1
ENSMUSG00000014355	2	128452024	128529311	70	4
ENSMUSG00000014361	2	128540876	128644814	22	2
ENSMUSG00000014402	7	46538697	46569717	27	1
ENSMUSG00000014426	17	12446508	12537683	40	1
ENSMUSG00000014444	8	123208437	123278068	75	1
ENSMUSG00000014498 ENSMUSG00000098701	10	128212984	128244573	35	1
ENSMUSG00000014547 ENSMUSG00000099245	14	63075127	63198958	16	1
ENSMUSG00000014550	6	92163693	92191906	29	1
ENSMUSG00000014592	4	151001779	151946333	52	1
ENSMUSG00000014599	3	107648364	107667785	21	1
ENSMUSG00000014601	3	107519848	107539010	30	1
ENSMUSG00000014748	6	83745867	83752795	14	1
ENSMUSG00000014763	17	15616464	15653845	17	3
ENSMUSG00000014767	17	15720150	15748641	32	2
ENSMUSG00000014773	17	15587616	15597134	23	1
ENSMUSG00000014850	13	92348380	92491511	57	1
ENSMUSG00000014856	8	106052986	106061851	17	1
ENSMUSG00000014932	5	32768515	32844401	22	1
ENSMUSG00000015002	15	65658883	65745665	49	1
ENSMUSG00000015013	8	123338379	123343399	9	1
ENSMUSG00000015023	8	111701628	111724432	17	1
ENSMUSG00000015094 ENSMUSG00000015085	2	25285886	25299506	58	2
ENSMUSG00000015120	17	25480890	25493596	35	6
ENSMUSG00000015143	12	80214321	80307145	34	1
ENSMUSG00000015165	7	28507966	28521691	40	1
ENSMUSG00000015222	1	66214432	66481742	71	1
ENSMUSG00000015224	4	96456666	96479815	10	3
ENSMUSG00000015354	9	95519654	95580149	11	1
ENSMUSG00000015488	2	26899938	26911101	21	4
ENSMUSG00000015501	10	13841819	14027118	23	1
ENSMUSG00000015522	3	95341699	95404551	45	1
ENSMUSG00000015533	13	114969617	115068636	32	1
ENSMUSG00000015597	17	46694657	46731846	20	2
ENSMUSG00000015599	17	46753374	46798601	20	1
ENSMUSG00000015647	2	179818166	179867652	89	1
ENSMUSG00000015656 ENSMUSG00002076818 ENSMUSG00000118706 ENSMUSG00000119805	9	40712280	40721383	43	1
ENSMUSG00000015697	3	95230836	95264513	31	1
ENSMUSG00000015714	3	95222102	95230910	32	2
ENSMUSG00000015757	10	7668655	7698899	21	1
ENSMUSG00000015766	6	137454243	137631874	48	1
ENSMUSG00000015839	2	75505857	75534985	7	1
ENSMUSG00000015850	3	95583511	95595228	29	1
ENSMUSG00000015937	13	56221432	56284174	24	1
ENSMUSG00000015968	14	29761896	30213412	92	1
ENSMUSG00000015994	8	26488750	26505678	17	4
ENSMUSG00000016181	1	192773412	192812580	32	1
ENSMUSG00000016481	1	194779690	194813894	32	1
ENSMUSG00000016487	6	146789985	146933523	58	1
ENSMUSG00000016534	X	37490234	37545331	15	1
ENSMUSG00000016554	15	77843198	77855013	31	1
ENSMUSG00000016619	15	84807612	84827164	11	1
ENSMUSG00000016763	15	83489200	83609222	34	1
ENSMUSG00000016831	14	52516603	52533858	21	1
ENSMUSG00000016921	2	162773448	162779041	15	5
ENSMUSG00000016933	2	160573220	160617680	62	3
ENSMUSG00000017009	2	164266167	164285807	7	1
ENSMUSG00000017119	11	101442975	101472777	59	2
ENSMUSG00000017144	2	51020450	51039123	10	1
ENSMUSG00000017288 ENSMUSG00000049396 ENSMUSG00000017286	11	75937052	76134551	81	3
ENSMUSG00000017390	11	78213794	78218607	21	1
ENSMUSG00000017404 ENSMUSG00000086716 ENSMUSG00002076889	11	97913781	97921318	14	1
ENSMUSG00000017421	11	80274105	80296559	34	2
ENSMUSG00000017428	11	80319441	80364074	47	2
ENSMUSG00000017478	8	123103348	123144099	37	1
ENSMUSG00000017485	14	6034301	6104584	51	2
ENSMUSG00000017561	11	79937319	79971817	21	1
ENSMUSG00000017677	11	79130198	79145497	22	2
ENSMUSG00000017716	11	117740077	117746569	7	2
ENSMUSG00000017756	13	73881213	73964873	51	2
ENSMUSG00000017776	11	75570085	75597734	11	1
ENSMUSG00000017843	12	110413554	110549496	29	2
ENSMUSG00000017978	6	23262772	23839420	61	1
ENSMUSG00000018040	15	82997634	83007002	18	1
ENSMUSG00000018068	11	86101507	86148401	51	3
ENSMUSG00000018167	11	98249194	98271938	31	1
ENSMUSG00000018286	11	70416193	70418684	14	1
ENSMUSG00000018293	11	70542676	70545470	11	1
ENSMUSG00000018372	11	106680078	106710756	33	1
ENSMUSG00000018379	11	87938199	87944581	21	1
ENSMUSG00000018395	11	53458206	53492794	35	1
ENSMUSG00000018446	11	70868662	70873852	11	1
ENSMUSG00000018449	11	70861039	70868659	25	1
ENSMUSG00000018459	2	165246948	165315150	20	1
ENSMUSG00000018474	11	69234099	69260232	61	2
ENSMUSG00000018501	11	62207252	62349367	100	3
ENSMUSG00000018537	11	97579649	97591323	25	2
ENSMUSG00000018572	11	69886603	69890835	24	1
ENSMUSG00000018669	11	96798252	96807322	37	1
ENSMUSG00000018707	12	110567886	110633379	92	2
ENSMUSG00000018770	2	73738791	73741670	14	4
ENSMUSG00000018800	11	110160195	110228542	51	3
ENSMUSG00000018848	11	35699208	35725333	24	2
ENSMUSG00000018849	11	35729227	35871354	27	1
ENSMUSG00000018932	11	60822859	60843637	20	1
ENSMUSG00000018999	6	34130315	34154046	18	1
ENSMUSG00000019027	14	30982332	31045853	80	6
ENSMUSG00000019124	6	54478158	54543474	20	1
ENSMUSG00000019143	18	36916061	36925615	25	1
ENSMUSG00000019188	2	152511381	152550590	22	3
ENSMUSG00000019189	11	44409791	44456347	21	1
ENSMUSG00000019254	7	4484519	4504679	48	1
ENSMUSG00000019303	11	100982649	100986262	17	1
ENSMUSG00000019338	3	94913901	94922759	29	2
ENSMUSG00000019359	X	99773479	99782501	31	1
ENSMUSG00000019470	8	3658421	3671316	32	1
ENSMUSG00000019471	9	21044518	21061278	12	2
ENSMUSG00000019647	18	47368665	47501937	42	1
ENSMUSG00000019710	3	87826813	87830979	16	2
ENSMUSG00000019715	2	29825438	29850383	30	3
ENSMUSG00000019790	10	9631291	9776823	53	1
ENSMUSG00000019795	10	7505137	7556900	25	1
ENSMUSG00000019802	10	42637492	42708510	33	4
ENSMUSG00000019809	10	13399586	13428886	26	1
ENSMUSG00000019813	10	41594836	41685867	33	1
ENSMUSG00000019823	10	41352310	41363028	52	1
ENSMUSG00000019842	10	39488930	39531303	17	1
ENSMUSG00000019845	10	39009972	39028538	26	1
ENSMUSG00000019846	10	38841511	38986184	49	1
ENSMUSG00000019854	10	17931609	18000903	43	1
ENSMUSG00000019861	10	52211946	52258220	23	1
ENSMUSG00000019864	10	43777803	43833197	16	1
ENSMUSG00000019868	10	14530499	14581304	18	1
ENSMUSG00000019878	10	57362481	57389231	27	1
ENSMUSG00000019889	10	27950816	28473393	55	1
ENSMUSG00000019894	10	103203644	103255238	23	1
ENSMUSG00000019923	10	72490677	72510796	20	1
ENSMUSG00000019943	10	98750268	98862005	48	1
ENSMUSG00000019951	10	89580853	89655733	38	2
ENSMUSG00000019969	12	83734926	83781973	21	1
ENSMUSG00000019971	10	100323420	100410702	70	1
ENSMUSG00000019977	10	21171878	21244797	41	1
ENSMUSG00000019978	10	25235696	25399417	60	1
ENSMUSG00000019979	10	90825173	90918632	44	1
ENSMUSG00000019982	10	21000834	21036883	28	1
ENSMUSG00000019984 ENSMUSG00000119470	10	24745884	24789579	51	2
ENSMUSG00000019988 ENSMUSG00000111740	10	92520608	92559550	25	2
ENSMUSG00000019990	10	20273750	20600824	26	1
ENSMUSG00000019992	10	20223516	20237050	11	1
ENSMUSG00000020003	10	19729646	19783435	18	1
ENSMUSG00000020015	10	92996737	93102933	28	1
ENSMUSG00000020023	10	94147811	94426818	23	3
ENSMUSG00000020024	10	94524516	94626715	23	2
ENSMUSG00000020027	10	95221224	95253042	31	1
ENSMUSG00000020063	10	63154784	63217483	23	1
ENSMUSG00000020064	10	63079589	63153657	44	1
ENSMUSG00000020074	10	62579707	62628065	56	2
ENSMUSG00000020075	10	62416030	62438060	19	1
ENSMUSG00000020076	10	62451674	62486997	33	1
ENSMUSG00000020088	10	61516078	61529076	27	1
ENSMUSG00000020092	10	61155435	61219309	25	2
ENSMUSG00000020105	10	125802037	125851228	32	1
ENSMUSG00000020107	10	59823231	59838957	20	2
ENSMUSG00000020121 ENSMUSG00000112596	10	121616896	121883220	33	2
ENSMUSG00000020131	10	80157117	80165332	27	2
ENSMUSG00000020134	11	21041291	21100323	14	1
ENSMUSG00000020143	11	34176815	34674719	62	1
ENSMUSG00000020153	10	80084955	80092628	22	1
ENSMUSG00000020180	10	75353385	75373215	9	2
ENSMUSG00000020181	10	109517120	110292065	53	1
ENSMUSG00000020184	10	117524780	117546663	30	1
ENSMUSG00000020189	10	111000613	111133110	33	1
ENSMUSG00000020196	10	75481946	75600175	65	3
ENSMUSG00000020198	10	80542790	80578098	47	3
ENSMUSG00000020212	10	117977716	118004902	32	1
ENSMUSG00000020220	4	144699192	144921575	89	1
ENSMUSG00000020231	10	76095263	76181125	57	3
ENSMUSG00000020232	10	81181882	81186314	39	2
ENSMUSG00000020238	10	81322083	81332226	33	2
ENSMUSG00000020257	9	106048127	106068338	18	1
ENSMUSG00000020260	10	77095052	77105409	24	2
ENSMUSG00000020262	10	77126560	77254104	34	2
ENSMUSG00000020263	10	83435897	83484602	56	1
ENSMUSG00000020290	11	23206041	23248249	42	1
ENSMUSG00000020297	11	31950463	32009202	8	2
ENSMUSG00000020315	11	30049395	30218175	48	1
ENSMUSG00000020333	11	54194624	54255582	50	4
ENSMUSG00000020354	11	46787080	47879796	14	1
ENSMUSG00000020358	11	51490927	51497674	11	1
ENSMUSG00000020362	11	49562330	49603550	22	4
ENSMUSG00000020368	11	50184788	50216500	23	1
ENSMUSG00000020376	11	49916173	50016546	14	1
ENSMUSG00000020388	11	53945754	53959840	15	1
ENSMUSG00000020389	11	51895048	51980611	46	1
ENSMUSG00000020393	11	5141552	5211558	11	1
ENSMUSG00000020399	11	46345762	46372082	11	2
ENSMUSG00000020412	11	4587747	4635699	21	1
ENSMUSG00000020456	11	6241633	6306642	38	1
ENSMUSG00000020462	11	29171532	29197409	18	1
ENSMUSG00000020471	11	5822180	5828292	21	1
ENSMUSG00000020477 ENSMUSG00000049680	11	5653983	5712376	33	1
ENSMUSG00000020485	11	87628378	87634449	9	1
ENSMUSG00000020513	11	86435817	86458186	13	1
ENSMUSG00000020516	11	86389697	86435631	29	2
ENSMUSG00000020521	11	86375483	86389851	13	1
ENSMUSG00000020522	11	57409490	57424641	10	1
ENSMUSG00000020546	11	90367318	90528910	30	1
ENSMUSG00000020570	12	33003890	33029859	21	1
ENSMUSG00000020576	12	13319134	13633812	60	1
ENSMUSG00000020577	12	36064556	36092499	10	1
ENSMUSG00000020593	12	16585670	16696967	40	1
ENSMUSG00000020598	12	44375668	44648747	69	2
ENSMUSG00000020608	12	11315887	11369786	50	2
ENSMUSG00000020610	11	109316772	109343639	24	2
ENSMUSG00000020611	11	109253657	109292195	5	1
ENSMUSG00000020628	12	28740627	28800471	24	1
ENSMUSG00000020630	12	28699601	28709588	15	1
ENSMUSG00000020640	12	4642638	4763962	65	3
ENSMUSG00000020646	12	24880878	25014396	23	1
ENSMUSG00000020648	12	31690049	31704825	11	1
ENSMUSG00000020653	12	24701273	24712788	9	1
ENSMUSG00000020661	12	3856007	3964443	63	2
ENSMUSG00000020664	12	31381276	31401452	19	1
ENSMUSG00000020668	12	3415132	3456494	18	1
ENSMUSG00000020674	12	29987607	30067657	41	1
ENSMUSG00000020684	11	83299963	83311865	10	1
ENSMUSG00000020687	11	104393571	104441446	28	1
ENSMUSG00000020694	11	105069633	105174785	43	2
ENSMUSG00000020695	11	105183469	105241965	39	1
ENSMUSG00000020696	11	82693275	82762036	17	2
ENSMUSG00000020697	11	82671934	82695100	46	1
ENSMUSG00000020706	11	106139968	106146905	34	3
ENSMUSG00000020721	11	107438756	107584652	50	2
ENSMUSG00000020738	11	115413928	115427102	13	1
ENSMUSG00000020739	11	115455260	115474811	36	1
ENSMUSG00000020740	11	115475081	115494877	47	1
ENSMUSG00000020752	11	115783421	115824303	35	3
ENSMUSG00000020790	11	72580832	72662972	32	1
ENSMUSG00000020814	11	116693888	116718872	10	2
ENSMUSG00000020823	11	117005994	117050094	28	4
ENSMUSG00000020828	11	70430890	70448936	37	1
ENSMUSG00000020829	11	78356523	78362885	10	2
ENSMUSG00000020832	11	77964202	77971209	13	1
ENSMUSG00000020840	11	76815635	76878205	32	2
ENSMUSG00000020843	11	76297778	76307118	12	1
ENSMUSG00000020859	11	93886917	94016911	56	3
ENSMUSG00000020863	11	94178716	94212814	33	2
ENSMUSG00000020876	11	96658381	96668385	19	1
ENSMUSG00000020877	11	96920764	96924784	15	1
ENSMUSG00000020883 ENSMUSG00000084896	11	97973382	98041229	32	1
ENSMUSG00000020886	11	69907768	69938348	62	1
ENSMUSG00000020898	11	68906737	68927299	49	1
ENSMUSG00000020899 ENSMUSG00000092727	11	68876523	68899286	46	1
ENSMUSG00000020917	11	100367179	100418826	40	1
ENSMUSG00000020919	11	100671557	100741550	23	1
ENSMUSG00000020926	11	102652265	102671088	44	0
ENSMUSG00000020929	11	102729299	102771811	56	2
ENSMUSG00000020937	11	102961130	102992484	24	1
ENSMUSG00000020948	12	64985607	65012308	9	1
ENSMUSG00000020949	12	65109198	65120781	30	1
ENSMUSG00000020952	12	51424293	51496884	39	2
ENSMUSG00000020964	12	91772817	91815931	42	1
ENSMUSG00000020978	12	69343455	69357461	21	3
ENSMUSG00000020982	12	69357296	69403939	60	2
ENSMUSG00000020992	12	69837062	69887253	14	1
ENSMUSG00000020994	12	59113670	59120784	20	1
ENSMUSG00000021000	12	59142585	59238369	72	1
ENSMUSG00000021012	12	98713223	98754012	42	2
ENSMUSG00000021033	12	87193939	87211497	18	1
ENSMUSG00000021036	12	87351832	87435129	20	1
ENSMUSG00000021037 ENSMUSG00002075882	12	87313253	87320772	21	1
ENSMUSG00000021048	12	76302072	76366577	39	1
ENSMUSG00000021057	12	76371665	76380927	6	1
ENSMUSG00000021065	12	77284899	77523112	25	1
ENSMUSG00000021067	12	70011786	70033776	9	1
ENSMUSG00000021068	12	70058209	70160491	64	4
ENSMUSG00000021071	12	70291307	70394388	40	3
ENSMUSG00000021076	12	70984631	71011492	29	1
ENSMUSG00000021079	12	71169947	71183458	31	1
ENSMUSG00000021087	12	72258526	72455828	18	1
ENSMUSG00000021096	12	72804229	72846593	23	1
ENSMUSG00000021102	12	104998947	105009165	6	1
ENSMUSG00000021111	12	105750953	105805203	62	1
ENSMUSG00000021115	12	105976487	106043685	25	3
ENSMUSG00000021130	12	80565051	80677746	28	1
ENSMUSG00000021134	12	80992278	80997281	33	4
ENSMUSG00000021156	13	9734869	9815366	69	1
ENSMUSG00000021171	12	116244816	116354670	41	1
ENSMUSG00000021175	12	117768024	117842441	19	1
ENSMUSG00000021177	12	99850776	99921478	33	2
ENSMUSG00000021215	13	3932018	3968220	25	1
ENSMUSG00000021224	12	83840808	83968708	33	1
ENSMUSG00000021234	12	84392083	84408607	18	1
ENSMUSG00000021238	12	84477491	84497778	20	2
ENSMUSG00000021244	12	85043095	85117289	36	1
ENSMUSG00000021250	12	85520664	85524047	10	2
ENSMUSG00000021252	12	85862222	85871324	15	1
ENSMUSG00000021259	12	108300640	108328493	24	1
ENSMUSG00000021268 ENSMUSG00002074892 ENSMUSG00000084535 ENSMUSG00000076451	12	109506884	109538160	41	1
ENSMUSG00000021270	12	110657039	110669162	29	1
ENSMUSG00000021282 ENSMUSG00000064493	12	111504450	111513186	52	3
ENSMUSG00000021288	12	111725283	111774278	38	3
ENSMUSG00000021306	13	13532205	13568599	22	1
ENSMUSG00000021313	13	11567988	12121831	133	2
ENSMUSG00000021326	13	21363615	21378894	23	3
ENSMUSG00000021357	13	30997902	31158076	41	1
ENSMUSG00000021360	13	41013230	41114368	13	1
ENSMUSG00000021368	13	43305216	43324977	28	1
ENSMUSG00000021400	13	32986021	33006592	18	1
ENSMUSG00000021408 ENSMUSG00000091462	13	34186346	34221130	21	1
ENSMUSG00000021413	13	35059285	35090047	44	1
ENSMUSG00000021418	13	36077455	36090342	16	1
ENSMUSG00000021420	13	36301395	36910254	34	1
ENSMUSG00000021453	13	52000714	52002504	7	1
ENSMUSG00000021461	13	63432857	63645092	56	1
ENSMUSG00000021470	13	63963054	64048116	45	2
ENSMUSG00000021488	13	55357595	55466138	43	3
ENSMUSG00000021494	13	55678223	55684471	26	1
ENSMUSG00000021495	13	55687129	55718933	26	2
ENSMUSG00000021497	13	55862463	55874040	7	2
ENSMUSG00000021514	13	65426628	65452035	16	1
ENSMUSG00000021519	13	67055032	67081152	38	1
ENSMUSG00000021520	13	67048681	67053442	6	1
ENSMUSG00000021540 ENSMUSG00002075104	13	56850823	56890190	22	2
ENSMUSG00000021546	13	58538956	58551157	85	2
ENSMUSG00000021552	13	58381160	58423513	24	1
ENSMUSG00000021553	13	58693213	58758691	27	1
ENSMUSG00000021555	13	59733073	59783736	63	2
ENSMUSG00000021557	13	59593556	59733041	75	1
ENSMUSG00000021559	13	60749761	60911005	44	1
ENSMUSG00000021577	13	74470373	74498399	34	1
ENSMUSG00000021585	13	74840487	74956929	56	1
ENSMUSG00000021595	13	69681865	69783899	35	2
ENSMUSG00000021597	13	77191207	77283592	33	1
ENSMUSG00000021614	13	89803431	89890628	32	1
ENSMUSG00000021635	13	100753672	100787559	29	2
ENSMUSG00000021639	13	100596726	100629087	38	3
ENSMUSG00000021661	13	98399582	98411262	21	1
ENSMUSG00000021662	13	98035977	98342947	45	1
ENSMUSG00000021666	13	97274445	97317703	46	1
ENSMUSG00000021671	13	96524802	96554245	24	1
ENSMUSG00000021699	13	108586482	110089995	56	4
ENSMUSG00000021703	13	92747599	92848455	16	1
ENSMUSG00000021711 ENSMUSG00000118537	13	104278657	104314977	26	2
ENSMUSG00000021725	13	116991356	117162073	39	1
ENSMUSG00000021754	13	111882962	111945527	28	2
ENSMUSG00000021756	13	112600604	112646620	35	1
ENSMUSG00000021764	13	114424331	114524794	15	1
ENSMUSG00000021767	14	21531502	21722546	48	1
ENSMUSG00000021772	14	4185693	4198560	20	1
ENSMUSG00000021775	14	4230569	4265642	14	1
ENSMUSG00000021810	14	20369920	20398189	23	1
ENSMUSG00000021811	14	20434706	20438978	13	1
ENSMUSG00000021816	14	20549432	20596641	32	1
ENSMUSG00000021820	14	20784943	20844156	57	1
ENSMUSG00000021824	14	21081510	21102576	24	2
ENSMUSG00000021830	14	45370922	45457785	51	4
ENSMUSG00000021832	14	45567245	45587162	35	1
ENSMUSG00000021846 ENSMUSG00000063885	14	48358280	48519032	25	2
ENSMUSG00000021866	14	25842580	25887228	20	1
ENSMUSG00000021868	14	25694578	25700892	13	1
ENSMUSG00000021870	14	26134323	26256086	55	1
ENSMUSG00000021877	14	26359229	26386239	20	1
ENSMUSG00000021879	14	26414429	26613660	76	2
ENSMUSG00000021884 ENSMUSG00000115022 ENSMUSG00000057606	14	31245039	31363243	66	1
ENSMUSG00000021893	14	31058595	31093943	28	1
ENSMUSG00000021895 ENSMUSG00000114888	14	26836856	27125868	22	1
ENSMUSG00000021898	14	26616514	26637215	22	4
ENSMUSG00000021910	14	30892887	30938903	77	5
ENSMUSG00000021930	14	61769442	61794335	7	1
ENSMUSG00000021932	14	62530038	62610441	19	2
ENSMUSG00000021938	14	56958167	57015773	14	1
ENSMUSG00000021957 ENSMUSG00000093156	14	30270316	30296677	36	2
ENSMUSG00000021972	14	65049049	65187320	31	2
ENSMUSG00000021987	14	60502677	60539819	21	1
ENSMUSG00000021993	14	61022022	61142927	28	1
ENSMUSG00000022003	14	75997557	76024477	19	1
ENSMUSG00000022019	14	87654075	87782940	25	1
ENSMUSG00000022034	14	66056487	66071443	22	1
ENSMUSG00000022064	14	99336860	99491929	32	1
ENSMUSG00000022075	14	70022439	70043085	17	1
ENSMUSG00000022091	14	70417917	70449438	28	1
ENSMUSG00000022105	14	73421113	73563262	37	1
ENSMUSG00000022106	14	73360477	73445283	68	1
ENSMUSG00000022119 ENSMUSG00000091509	14	105344187	105414763	38	4
ENSMUSG00000022120	14	104714972	104760081	14	1
ENSMUSG00000022139	14	120513081	120669109	27	1
ENSMUSG00000022146	15	6843058	6904450	29	2
ENSMUSG00000022160	14	52532298	52542585	42	2
ENSMUSG00000022177	14	54779242	54792073	24	1
ENSMUSG00000022185	14	54879618	54924388	69	1
ENSMUSG00000022195	15	12808263	12824735	18	1
ENSMUSG00000022197	15	12359797	12740010	43	1
ENSMUSG00000022199	14	55143761	55150589	36	1
ENSMUSG00000022205	15	11981425	11997069	11	3
ENSMUSG00000022223	14	56134740	56137750	43	2
ENSMUSG00000022255	15	34082840	34145770	39	2
ENSMUSG00000022262	15	28203898	28472198	79	1
ENSMUSG00000022263	15	27730737	28025934	89	1
ENSMUSG00000022285	15	36771014	36797173	25	1
ENSMUSG00000022312	15	51649954	51728919	14	1
ENSMUSG00000022321	15	18819033	19014322	20	1
ENSMUSG00000022322	8	4785976	4829567	26	1
ENSMUSG00000022324	15	34306823	34436419	29	1
ENSMUSG00000022332	15	68800269	68973060	21	2
ENSMUSG00000022336	15	43113454	43146115	21	1
ENSMUSG00000022337	15	43340625	43391159	15	1
ENSMUSG00000022351	15	59186926	59203041	17	1
ENSMUSG00000022353	15	58813083	58953854	42	2
ENSMUSG00000022354 ENSMUSG00000115463 ENSMUSG00000037075	15	58761078	58811337	13	2
ENSMUSG00000022360	15	57957440	57998478	46	2
ENSMUSG00000022364	15	57775595	57833463	35	1
ENSMUSG00000022372	15	66652668	66703678	18	1
ENSMUSG00000022378	15	63800946	63932327	30	1
ENSMUSG00000022382	15	85419638	85466674	14	1
ENSMUSG00000022386	15	85763513	85781595	33	2
ENSMUSG00000022387	15	88571237	88618436	24	1
ENSMUSG00000022391	15	81588449	81629731	31	1
ENSMUSG00000022400	15	81350497	81360570	16	3
ENSMUSG00000022407	15	80832691	80855147	37	1
ENSMUSG00000022449	15	94168044	94363299	45	2
ENSMUSG00000022462	15	96585273	96597611	23	3
ENSMUSG00000022463	15	82031382	82089580	37	1
ENSMUSG00000022474	15	81835309	81845131	31	1
ENSMUSG00000022476	15	81772429	81810441	25	5
ENSMUSG00000022500	16	10777139	10884021	12	1
ENSMUSG00000022503	16	10229812	10242292	24	1
ENSMUSG00000022507	16	8647964	8676786	5	2
ENSMUSG00000022515	16	4759300	4782069	42	2
ENSMUSG00000022516	16	4756625	4758896	15	1
ENSMUSG00000022521	16	3899192	4031861	45	1
ENSMUSG00000022529	16	3561957	3568654	19	1
ENSMUSG00000022536	16	4831773	4867727	24	2
ENSMUSG00000022537	16	30330673	30369660	30	1
ENSMUSG00000022538	16	30379312	30406410	34	1
ENSMUSG00000022540	16	4826594	4831417	36	1
ENSMUSG00000022551	15	76227723	76230460	27	1
ENSMUSG00000022552	15	76231240	76235311	39	1
ENSMUSG00000022556	15	76361622	76386113	47	2
ENSMUSG00000022558 ENSMUSG00000099260	15	76264461	76337238	84	1
ENSMUSG00000022568	15	75919007	75941633	58	1
ENSMUSG00000022604	16	55720251	55755218	24	1
ENSMUSG00000022607	15	73076951	73295129	67	1
ENSMUSG00000022621	15	89466736	89476126	31	1
ENSMUSG00000022641	16	50012207	50252753	36	1
ENSMUSG00000022656	16	46208069	46318888	28	4
ENSMUSG00000022661	16	45202498	45229416	27	2
ENSMUSG00000022664	16	44959936	44979069	26	2
ENSMUSG00000022672	16	15455730	15660099	89	1
ENSMUSG00000022680	16	13651012	13720995	57	1
ENSMUSG00000022701	16	43710163	43784677	26	1
ENSMUSG00000022708 ENSMUSG00000076372	16	42696244	43462965	57	3
ENSMUSG00000022711	16	8455538	8480331	21	2
ENSMUSG00000022721	16	18066543	18072636	42	3
ENSMUSG00000022724	16	59292138	59312824	22	1
ENSMUSG00000022742	16	58490655	58537999	18	1
ENSMUSG00000022744	16	58548273	58554614	19	1
ENSMUSG00000022747	16	58288488	58344606	40	2
ENSMUSG00000022749	16	56989225	57051867	40	2
ENSMUSG00000022750	16	17577482	17611246	20	1
ENSMUSG00000022752	16	56942066	56977068	19	1
ENSMUSG00000022756	16	17389882	17401078	30	1
ENSMUSG00000022758	16	17379749	17395664	18	1
ENSMUSG00000022760	16	17345846	17349000	29	1
ENSMUSG00000022761	16	17326552	17344197	52	1
ENSMUSG00000022762	16	80997585	81423716	23	1
ENSMUSG00000022763	16	17307475	17325349	35	1
ENSMUSG00000022770	16	31482261	31693947	61	2
ENSMUSG00000022771	16	16904419	16929121	48	1
ENSMUSG00000022773	16	16887560	16904909	21	1
ENSMUSG00000022779	16	16688600	16710854	69	2
ENSMUSG00000022788	16	16234781	16418413	37	1
ENSMUSG00000022792	16	16120829	16127504	17	1
ENSMUSG00000022797	16	32427738	32451612	30	2
ENSMUSG00000022802	16	32882891	32948065	24	1
ENSMUSG00000022807	16	33005441	33063682	16	1
ENSMUSG00000022812	16	37909363	38066446	20	1
ENSMUSG00000022822	16	20150053	20245144	62	5
ENSMUSG00000022843	16	20521714	20536496	55	1
ENSMUSG00000022883	16	72105194	72842983	44	3
ENSMUSG00000022885	16	23043490	23179100	15	1
ENSMUSG00000022887	16	23268167	23339565	22	1
ENSMUSG00000022889	16	84514464	84532630	12	1
ENSMUSG00000022898	16	94298642	94327689	20	1
ENSMUSG00000022913	16	95781133	95792160	11	1
ENSMUSG00000022914	16	95793292	95883726	68	1
ENSMUSG00000022940 ENSMUSG00000089814	16	94159622	94172701	20	1
ENSMUSG00000022946	16	93508792	93607478	64	1
ENSMUSG00000022957	16	91526169	91717485	100	3
ENSMUSG00000022960 ENSMUSG00000022956 ENSMUSG00000116933	16	91473696	91728575	45	1
ENSMUSG00000022964	16	91371391	91394688	10	1
ENSMUSG00000022967	16	91282126	91304329	30	1
ENSMUSG00000022982	16	90017642	90023217	7	1
ENSMUSG00000022983	16	90022568	90081391	39	2
ENSMUSG00000022992 ENSMUSG00000065939	15	98415539	98432145	21	1
ENSMUSG00000022994	15	98487854	98507957	37	2
ENSMUSG00000022995	1	181723949	181847555	47	3
ENSMUSG00000022999	15	98801798	98816112	33	1
ENSMUSG00000023018	15	99600010	99611872	26	1
ENSMUSG00000023025	15	99867946	99914239	37	3
ENSMUSG00000023026	15	99936545	100117354	47	4
ENSMUSG00000023030	15	100285779	100322953	32	1
ENSMUSG00000023050	15	102406081	102425499	34	3
ENSMUSG00000023075	4	123628352	123644138	9	1
ENSMUSG00000023079	5	134386510	134485570	82	1
ENSMUSG00000023084 ENSMUSG00000028073	3	87644230	87731613	93	2
ENSMUSG00000023110	14	54744644	54754982	33	1
ENSMUSG00000023118	7	18758302	18788543	46	3
ENSMUSG00000023147	16	95946607	95959052	17	1
ENSMUSG00000023150	1	151220228	151240173	24	8
ENSMUSG00000023169	15	96469299	96540794	28	4
ENSMUSG00000023170	11	69804714	69807417	22	1
ENSMUSG00000023191	6	124818052	124834715	32	1
ENSMUSG00000023286	4	156028288	156044061	30	1
ENSMUSG00000023439	6	124811203	124817238	18	1
ENSMUSG00000023452 ENSMUSG00000105647 ENSMUSG00000093574 ENSMUSG00000054280	5	32893645	33011600	61	5
ENSMUSG00000023764 ENSMUSG00000020457	11	3081850	3216415	91	3
ENSMUSG00000023791	16	31903234	31918558	32	1
ENSMUSG00000023809	17	7437514	7570714	29	1
ENSMUSG00000023873	17	9207165	9230781	23	1
ENSMUSG00000023935	17	45751504	45786341	16	1
ENSMUSG00000023942	17	45896126	45910532	64	1
ENSMUSG00000023949	17	45834360	45853606	7	1
ENSMUSG00000023953	17	46482281	46513571	15	2
ENSMUSG00000023960	17	44389704	44397458	11	1
ENSMUSG00000023994	17	48693913	48716934	39	1
ENSMUSG00000024006	17	29189854	29226969	65	4
ENSMUSG00000024012	17	29551046	29566908	43	1
ENSMUSG00000024019 ENSMUSG00000099329 ENSMUSG00000090083 ENSMUSG00000098374 ENSMUSG00000042203	17	29768759	29924953	118	1
ENSMUSG00000024030	17	31276649	31336962	23	1
ENSMUSG00000024037	17	31713296	31738954	42	1
ENSMUSG00000024052	17	71489555	71556812	49	1
ENSMUSG00000024054	17	71651484	71782338	70	1
ENSMUSG00000024056	17	71803095	71833852	30	1
ENSMUSG00000024059	17	72075468	72171268	54	1
ENSMUSG00000024070	17	79256834	79328245	33	1
ENSMUSG00000024073	17	74835290	75010351	116	1
ENSMUSG00000024078	17	75024727	75170565	34	1
ENSMUSG00000024083	17	64588000	64638911	16	1
ENSMUSG00000024095	17	80336916	80369763	27	5
ENSMUSG00000024097	17	80507509	80514736	24	3
ENSMUSG00000024101	17	66418540	66427498	29	1
ENSMUSG00000024109	17	90341059	91400499	76	3
ENSMUSG00000024112	17	25593259	25652757	54	1
ENSMUSG00000024120	17	85012675	85098217	54	3
ENSMUSG00000024121	17	24382840	24388676	15	1
ENSMUSG00000024122	17	24292654	24369898	36	2
ENSMUSG00000024127	17	85370898	85397669	26	2
ENSMUSG00000024130	17	24570924	24629175	48	2
ENSMUSG00000024151	17	87979758	88031141	25	2
ENSMUSG00000024163 ENSMUSG00000073436	17	25107460	25155951	111	3
ENSMUSG00000024170	17	25318544	25334941	47	2
ENSMUSG00000024174	17	55958951	56019628	25	3
ENSMUSG00000024177	17	26310708	26314576	16	1
ENSMUSG00000024188	17	26471870	26504478	29	3
ENSMUSG00000024191	17	27000040	27011539	25	2
ENSMUSG00000024206	17	57082897	57138013	26	1
ENSMUSG00000024219	17	28128280	28281749	51	4
ENSMUSG00000024220	17	28396103	28424860	42	1
ENSMUSG00000024222	17	28618068	28736501	41	1
ENSMUSG00000024240 ENSMUSG00000084514	18	6435951	6516108	20	1
ENSMUSG00000024241	17	80701180	80787882	24	2
ENSMUSG00000024268	18	25610689	25887214	36	2
ENSMUSG00000024271	18	24735923	24772564	35	3
ENSMUSG00000024274	18	24097875	24120283	9	1
ENSMUSG00000024276	18	24087749	24097730	13	1
ENSMUSG00000024277	18	23885390	24026918	22	1
ENSMUSG00000024290	18	10064401	10182045	50	1
ENSMUSG00000024294	18	10725548	10818704	36	1
ENSMUSG00000024298	17	32984470	33007261	8	1
ENSMUSG00000024302	18	23548192	23792772	46	3
ENSMUSG00000024319	17	34174786	34186009	34	2
ENSMUSG00000024369	17	35069367	35075348	27	1
ENSMUSG00000024370	18	34764004	34784788	31	1
ENSMUSG00000024376	18	33929380	34140019	39	1
ENSMUSG00000024384	18	32200794	32237381	30	2
ENSMUSG00000024387	17	35335172	35341029	26	1
ENSMUSG00000024392	17	35354154	35366298	63	1
ENSMUSG00000024393	17	35368052	35383873	44	2
ENSMUSG00000024400	18	31937143	32040450	35	1
ENSMUSG00000024404	18	12261798	12290444	49	2
ENSMUSG00000024410	18	12301774	12323715	47	1
ENSMUSG00000024411	18	15522553	15544039	19	1
ENSMUSG00000024413	18	12322749	12369457	39	1
ENSMUSG00000024422	17	36190711	36203562	36	1
ENSMUSG00000024425	18	38543449	38598356	25	1
ENSMUSG00000024426	17	36208487	36220967	46	1
ENSMUSG00000024457	17	37148026	37170290	32	1
ENSMUSG00000024462	17	37356858	37385959	44	1
ENSMUSG00000024485	18	36661200	36689326	48	1
ENSMUSG00000024486	18	36637980	36648858	11	1
ENSMUSG00000024498 ENSMUSG00002076197	18	42644552	42708858	49	1
ENSMUSG00000024524	18	67221287	67359863	30	1
ENSMUSG00000024527	18	67537834	67582242	23	1
ENSMUSG00000024533	18	67621279	67743860	33	1
ENSMUSG00000024552	18	78189363	78640157	30	1
ENSMUSG00000024556	18	73902974	73948520	21	2
ENSMUSG00000024561	18	74400676	74415803	28	1
ENSMUSG00000024566	18	80777356	80977275	58	2
ENSMUSG00000024571 ENSMUSG00000057130	18	80249980	80269070	30	1
ENSMUSG00000024581	18	63110902	63132521	48	1
ENSMUSG00000024587	18	64632718	64649723	48	2
ENSMUSG00000024588	18	64585985	64623322	42	2
ENSMUSG00000024589	18	65020776	65350899	101	5
ENSMUSG00000024594	18	57487813	57526028	23	1
ENSMUSG00000024603	18	60659257	60691838	29	2
ENSMUSG00000024613	18	60946827	60982043	36	1
ENSMUSG00000024622	18	61264349	61310122	39	1
ENSMUSG00000024639	19	16110195	16364827	11	1
ENSMUSG00000024640	19	15882042	15924701	22	3
ENSMUSG00000024644	18	84685590	84703827	27	1
ENSMUSG00000024645	18	84964316	84969649	22	1
ENSMUSG00000024646	18	84856829	84897996	23	1
ENSMUSG00000024660	19	9849660	9876915	39	1
ENSMUSG00000024667	19	10511229	10533602	21	1
ENSMUSG00000024668	19	10477898	10503506	25	1
ENSMUSG00000024735	19	10872595	10886923	34	1
ENSMUSG00000024740	19	10582691	10607183	48	2
ENSMUSG00000024750	19	21249642	21264204	17	4
ENSMUSG00000024758	19	7403266	7460646	14	2
ENSMUSG00000024759	19	7471405	7517039	30	1
ENSMUSG00000024764	19	7203033	7218548	19	2
ENSMUSG00000024773	19	6291698	6312365	52	1
ENSMUSG00000024776	19	34169629	34217733	22	1
ENSMUSG00000024781	19	34469718	34504874	19	1
ENSMUSG00000024800	19	36061116	36082177	21	1
ENSMUSG00000024811	19	36811632	36870877	44	3
ENSMUSG00000024812 ENSMUSG00000118277	19	24071869	24202394	37	2
ENSMUSG00000024817	19	30007913	30071122	29	2
ENSMUSG00000024826	19	5946544	5963038	30	1
ENSMUSG00000024829	19	3332901	3342837	18	1
ENSMUSG00000024833	19	5990570	6014230	42	2
ENSMUSG00000024843	19	3901773	3944369	40	1
ENSMUSG00000024851	19	4149998	4163965	53	2
ENSMUSG00000024858	19	4336029	4356250	43	2
ENSMUSG00000024875	19	5138566	5142909	15	1
ENSMUSG00000024899	19	32573190	32644587	16	1
ENSMUSG00000024939 ENSMUSG00000118125 ENSMUSG00000079478	19	5778115	5781760	23	1
ENSMUSG00000024941	19	5808379	5821447	50	2
ENSMUSG00000024944	19	6184404	6191578	15	1
ENSMUSG00000024960	19	6929693	6953838	58	1
ENSMUSG00000024974	19	53588829	53634264	33	2
ENSMUSG00000024982	19	55259723	55304464	42	3
ENSMUSG00000024991	19	60749555	60779096	30	1
ENSMUSG00000024993	19	60800023	60824665	20	1
ENSMUSG00000024998	19	38469557	38773474	48	2
ENSMUSG00000025006	19	40283197	40502223	82	3
ENSMUSG00000025027	19	52920357	53028645	53	1
ENSMUSG00000025035	19	46519535	46561637	17	1
ENSMUSG00000025059	X	84745543	84820425	34	1
ENSMUSG00000025068	19	47843409	47853229	18	2
ENSMUSG00000025077	19	56517599	56536654	24	1
ENSMUSG00000025083	19	56900793	56996660	37	3
ENSMUSG00000025085	19	57021165	57303351	69	2
ENSMUSG00000025134	11	120482947	120489191	11	4
ENSMUSG00000025135	11	120489247	120499024	10	1
ENSMUSG00000025137	11	120500913	120508762	41	2
ENSMUSG00000025138 ENSMUSG00000098282 ENSMUSG00000051510	11	120509198	120524426	53	1
ENSMUSG00000025142	11	120563799	120600273	64	3
ENSMUSG00000025151	X	93579080	93585749	29	4
ENSMUSG00000025153	11	120696672	120715373	56	2
ENSMUSG00000025155	11	120680027	120687229	35	1
ENSMUSG00000025156	11	120675098	120679928	30	1
ENSMUSG00000025162	11	120849816	120882156	26	1
ENSMUSG00000025178	19	42078909	42110526	18	1
ENSMUSG00000025184	19	42507198	42580782	17	1
ENSMUSG00000025188	19	42743544	42768417	40	1
ENSMUSG00000025198	19	44023383	44058224	27	2
ENSMUSG00000025199	19	44061774	44095919	37	1
ENSMUSG00000025207	19	44977540	44991836	35	1
ENSMUSG00000025223	19	46020009	46033653	28	3
ENSMUSG00000025224	19	46140948	46274949	75	2
ENSMUSG00000025236	9	59198841	59231335	19	1
ENSMUSG00000025237	9	59524567	59557568	48	2
ENSMUSG00000025255	3	5283586	5480917	21	2
ENSMUSG00000025261 ENSMUSG00000093219	X	150583803	150718413	137	2
ENSMUSG00000025262	X	150127171	150254838	17	1
ENSMUSG00000025283	X	153996128	153999445	20	1
ENSMUSG00000025287	X	154045439	154080650	21	1
ENSMUSG00000025316	8	122676489	122755997	49	1
ENSMUSG00000025321	12	119121757	119202537	18	2
ENSMUSG00000025326	7	58878498	58961284	49	1
ENSMUSG00000025332	X	151016016	151057531	40	1
ENSMUSG00000025340	5	130200639	130243183	26	1
ENSMUSG00000025354 ENSMUSG00000078427	10	128639931	128713498	43	1
ENSMUSG00000025358	10	128533808	128540900	24	1
ENSMUSG00000025369	10	128295117	128326351	40	2
ENSMUSG00000025381	10	128158328	128163422	16	1
ENSMUSG00000025393	10	127919142	127926260	29	4
ENSMUSG00000025410	10	127102237	127117819	24	2
ENSMUSG00000025428	18	77861429	77870569	24	1
ENSMUSG00000025432	10	126836578	126856863	29	1
ENSMUSG00000025453 ENSMUSG00000116207	13	119471984	119545533	22	2
ENSMUSG00000025465	7	139685623	139696389	22	1
ENSMUSG00000025474	7	139575868	139616582	33	1
ENSMUSG00000025478	7	138665917	138682620	26	2
ENSMUSG00000025485	7	140436870	140444285	43	2
ENSMUSG00000025487	7	140461881	140478556	39	4
ENSMUSG00000025499	7	140769018	140773918	22	1
ENSMUSG00000025512	7	141073049	141119770	36	1
ENSMUSG00000025545	14	122419116	122639646	10	2
ENSMUSG00000025571	11	117545115	117654265	34	4
ENSMUSG00000025574	11	117706352	117716918	19	1
ENSMUSG00000025580	11	119179189	119190915	22	1
ENSMUSG00000025583	11	119493731	119790402	59	3
ENSMUSG00000025591	8	66925770	66939182	15	1
ENSMUSG00000025607	6	30747553	30873729	42	1
ENSMUSG00000025646 ENSMUSG00000049734	9	108887001	108903192	41	2
ENSMUSG00000025651	9	108765701	108778691	33	2
ENSMUSG00000025656	X	94092541	94240462	62	1
ENSMUSG00000025702	6	116314985	116386501	41	1
ENSMUSG00000025745	5	30323302	30360160	40	1
ENSMUSG00000025757	3	40699814	40750538	33	2
ENSMUSG00000025764	3	41510166	41571299	41	1
ENSMUSG00000025782	2	9919363	10053407	16	1
ENSMUSG00000025786	9	122895225	122942270	32	1
ENSMUSG00000025792	11	120382666	120390013	22	1
ENSMUSG00000025812	8	127790643	128338767	73	1
ENSMUSG00000025815	2	5900926	5947603	27	1
ENSMUSG00000025858	5	139238079	139255806	21	1
ENSMUSG00000025862	X	41238194	41366062	47	1
ENSMUSG00000025873	13	54769597	54811876	29	2
ENSMUSG00000025899	9	3335140	3391154	32	1
ENSMUSG00000025907	1	6276421	6346872	60	3
ENSMUSG00000025909	1	8431699	9370103	42	1
ENSMUSG00000025916	1	10038849	10079361	15	1
ENSMUSG00000025917	1	10094826	10108393	22	1
ENSMUSG00000025925	1	15875870	15914276	16	1
ENSMUSG00000025949	1	65225842	65317854	69	6
ENSMUSG00000025958	1	64571804	64643707	31	2
ENSMUSG00000025962	1	63769773	63793814	25	1
ENSMUSG00000025982	1	55024328	55066640	43	3
ENSMUSG00000025983	1	54289842	54407886	41	1
ENSMUSG00000025997	1	69570373	69726404	23	1
ENSMUSG00000026014	1	60521451	60606263	32	1
ENSMUSG00000026017	1	60137406	60193112	36	1
ENSMUSG00000026027	1	59012681	59034874	22	1
ENSMUSG00000026031	1	58750667	58798043	40	2
ENSMUSG00000026034	1	58449348	58463225	33	2
ENSMUSG00000026035	1	58470153	58484645	26	2
ENSMUSG00000026039	1	58035130	58065058	11	1
ENSMUSG00000026049 ENSMUSG00000026047 ENSMUSG00000101104	1	44125773	44157968	61	1
ENSMUSG00000026058	1	32211795	32697649	17	1
ENSMUSG00000026074	1	39940073	40065470	66	1
ENSMUSG00000026080	1	38902948	38937242	26	1
ENSMUSG00000026082	1	38091867	38168882	50	1
ENSMUSG00000026087	1	37929558	37937616	19	1
ENSMUSG00000026088	1	37913882	37929492	17	1
ENSMUSG00000026096 ENSMUSG00000100679 ENSMUSG00000026097	1	53336254	53365502	31	1
ENSMUSG00000026103	1	52202607	52272391	53	5
ENSMUSG00000026113	1	37338946	37449817	54	1
ENSMUSG00000026123	1	34889057	34918661	16	1
ENSMUSG00000026131	1	33947306	34347742	145	1
ENSMUSG00000026142	1	82294173	82423087	10	1
ENSMUSG00000026150	1	82702611	82730115	39	7
ENSMUSG00000026153	1	24050174	24139422	43	1
ENSMUSG00000026159 ENSMUSG00002074851	1	82817167	82878903	31	2
ENSMUSG00000026192	1	71596309	71618790	25	2
ENSMUSG00000026193	1	71624679	71692359	73	2
ENSMUSG00000026201	1	75187482	75192250	44	2
ENSMUSG00000026204	1	75223671	75241146	34	1
ENSMUSG00000026239	1	86470716	86510351	15	3
ENSMUSG00000026240	1	86510626	86537097	20	1
ENSMUSG00000026259	1	87404556	87501592	20	1
ENSMUSG00000026273	1	93226933	93233637	14	1
ENSMUSG00000026277	1	93547473	93586381	23	1
ENSMUSG00000026280	1	93679222	93718332	35	1
ENSMUSG00000026307	1	91226060	91248797	34	1
ENSMUSG00000026309	1	91301583	91326537	42	1
ENSMUSG00000026317	8	14931335	14951720	12	1
ENSMUSG00000026335 ENSMUSG00000089706	1	97722839	98023371	72	3
ENSMUSG00000026349	1	127701901	127735798	19	2
ENSMUSG00000026383	1	119472767	119576730	43	1
ENSMUSG00000026404	1	136343009	136367896	13	1
ENSMUSG00000026426	1	135074562	135084007	13	1
ENSMUSG00000026455	1	134383269	134418756	21	3
ENSMUSG00000026456	1	134333297	134339478	32	1
ENSMUSG00000026457	1	134343116	134361089	17	1
ENSMUSG00000026469	1	155151447	155293161	28	2
ENSMUSG00000026479	1	152998502	153062193	31	1
ENSMUSG00000026490	1	179788037	179993168	74	1
ENSMUSG00000026504	1	176642226	176848003	24	1
ENSMUSG00000026516	1	180914703	180971769	33	1
ENSMUSG00000026553	1	171910096	171949897	56	2
ENSMUSG00000026554	1	171975651	172024572	39	5
ENSMUSG00000026565	1	165692723	165830247	48	1
ENSMUSG00000026566	1	165419809	165462107	30	1
ENSMUSG00000026568	1	165288206	165308783	14	1
ENSMUSG00000026576	1	164264678	164285924	11	1
ENSMUSG00000026585	1	163607152	163744678	21	1
ENSMUSG00000026586	1	163072688	163141279	14	1
ENSMUSG00000026587	1	158189843	158519351	48	2
ENSMUSG00000026604	1	189460465	189608892	29	2
ENSMUSG00000026605	1	189372803	189420283	31	2
ENSMUSG00000026608	1	188703292	188740038	39	4
ENSMUSG00000026609	1	187994220	188697238	80	1
ENSMUSG00000026615	1	185095241	185160557	49	1
ENSMUSG00000026618	1	185016923	185061593	32	2
ENSMUSG00000026626	1	191084172	191135469	31	3
ENSMUSG00000026657	2	4022528	4618854	63	3
ENSMUSG00000026662	2	4886375	4915368	15	1
ENSMUSG00000026663	1	170532243	170695340	18	1
ENSMUSG00000026669	2	4994525	5017602	38	1
ENSMUSG00000026701	1	161067682	161078789	25	4
ENSMUSG00000026708	1	160898283	160914294	23	1
ENSMUSG00000026718	2	14078909	14154445	31	1
ENSMUSG00000026727	2	13081632	13276226	29	2
ENSMUSG00000026730	2	12928852	13008266	20	3
ENSMUSG00000026750	2	38478048	38534099	10	1
ENSMUSG00000026767	2	12352074	12424281	51	1
ENSMUSG00000026775	2	23046381	23089272	29	2
ENSMUSG00000026782	1	60448778	60520317	36	1
ENSMUSG00000026786	2	22664106	22765665	19	2
ENSMUSG00000026790	2	29779233	29821758	68	3
ENSMUSG00000026792	2	32815228	32851626	52	2
ENSMUSG00000026803	2	28950274	28977668	19	1
ENSMUSG00000026812	2	28531240	28581179	48	2
ENSMUSG00000026816	2	28456323	28473763	27	1
ENSMUSG00000026819	2	32304499	32341457	32	1
ENSMUSG00000026821	2	28403137	28443093	45	2
ENSMUSG00000026824	2	55325982	55488157	8	1
ENSMUSG00000026827	2	57127647	57260731	28	3
ENSMUSG00000026830	2	57935125	57942876	3	1
ENSMUSG00000026848	2	30842971	30849027	22	1
ENSMUSG00000026860	2	30234821	30249349	39	2
ENSMUSG00000026867	2	34564606	34645244	63	1
ENSMUSG00000026872 ENSMUSG00000092679	2	44873644	45007407	76	2
ENSMUSG00000026873	2	34783769	34804038	27	1
ENSMUSG00000026883	2	35448278	35621006	41	2
ENSMUSG00000026889	2	36006091	36026785	16	1
ENSMUSG00000026893	2	62494629	62524453	10	1
ENSMUSG00000026917	2	27405169	27426547	21	1
ENSMUSG00000026918 ENSMUSG00000098812	2	27335591	27397674	37	2
ENSMUSG00000026924	2	26299443	26335228	49	1
ENSMUSG00000026930	2	26205527	26238249	34	1
ENSMUSG00000026956	2	25249901	25255694	24	1
ENSMUSG00000026958	2	25242288	25246371	35	1
ENSMUSG00000026965	2	25162490	25175927	20	1
ENSMUSG00000026966	2	25161051	25162450	10	1
ENSMUSG00000026972	2	24815364	24825264	36	1
ENSMUSG00000026974	2	24839804	24852087	8	1
ENSMUSG00000026987	2	59729707	60040183	70	1
ENSMUSG00000026991	2	58991194	59185552	50	1
ENSMUSG00000026999 ENSMUSG00000027001	2	80447389	80489250	35	1
ENSMUSG00000027012	2	71042050	71093647	40	1
ENSMUSG00000027070	2	69254684	69416409	84	1
ENSMUSG00000027091	2	83474779	83494966	21	2
ENSMUSG00000027104 ENSMUSG00002074852	2	73646853	73722983	47	1
ENSMUSG00000027168	2	105499245	105527709	66	1
ENSMUSG00000027170	2	104830001	104847425	17	1
ENSMUSG00000027175	2	104487633	104542514	23	2
ENSMUSG00000027176	2	104420868	104495774	33	2
ENSMUSG00000027180	2	103858066	103893585	22	3
ENSMUSG00000027184	2	103593286	103627994	52	6
ENSMUSG00000027185	2	103551601	103591615	52	1
ENSMUSG00000027195	2	93863034	93988309	19	1
ENSMUSG00000027198	2	93491373	93652913	38	1
ENSMUSG00000027199	2	122424948	122441784	14	2
ENSMUSG00000027200	2	123931889	124509690	40	1
ENSMUSG00000027201	2	124926548	124965581	34	1
ENSMUSG00000027206	2	125672224	125701059	24	1
ENSMUSG00000027207	2	125701029	125826219	28	1
ENSMUSG00000027210	2	115693545	115896320	45	1
ENSMUSG00000027243	2	91541197	91551890	13	3
ENSMUSG00000027272	2	120690750	120801196	60	2
ENSMUSG00000027276	2	136923376	136958564	29	1
ENSMUSG00000027281	2	136733138	136913870	18	1
ENSMUSG00000027282	2	90677499	90697154	36	2
ENSMUSG00000027291	2	120146942	120183618	48	5
ENSMUSG00000027303	2	130292198	130398044	41	1
ENSMUSG00000027309 ENSMUSG00000089662 ENSMUSG00000085566	2	130548120	130748326	80	4
ENSMUSG00000027323	2	118943274	118977926	27	1
ENSMUSG00000027326	2	118877600	118935982	32	1
ENSMUSG00000027331	2	118644484	118684438	28	1
ENSMUSG00000027332	2	118692435	118713390	24	1
ENSMUSG00000027342	2	132091082	132095234	15	3
ENSMUSG00000027361	2	126469362	126518257	27	1
ENSMUSG00000027367	2	127112138	127140852	27	1
ENSMUSG00000027378	2	127582652	127630817	27	1
ENSMUSG00000027405 ENSMUSG00000065289 ENSMUSG00000093645 ENSMUSG00000065287 ENSMUSG00000065272	2	130116350	130121233	68	8
ENSMUSG00000027422	2	143789315	143853183	36	1
ENSMUSG00000027427	2	144369638	144383915	22	1
ENSMUSG00000027452	2	150460025	150510420	23	1
ENSMUSG00000027454	2	150747320	150773200	13	1
ENSMUSG00000027455	2	151336102	151353334	30	2
ENSMUSG00000027472	2	152850810	152857347	21	1
ENSMUSG00000027496	2	172198110	172212455	16	1
ENSMUSG00000027533	3	10077608	10081667	8	1
ENSMUSG00000027546	2	168476358	168584329	48	1
ENSMUSG00000027566	2	179678167	179684226	20	3
ENSMUSG00000027575	2	180609018	180624319	47	1
ENSMUSG00000027598	2	154975429	155068775	36	3
ENSMUSG00000027605	2	155359868	155427644	43	1
ENSMUSG00000027615	3	20050109	20089479	38	1
ENSMUSG00000027630	3	22130816	22270758	40	1
ENSMUSG00000027637	2	156705048	156715483	10	1
ENSMUSG00000027639	2	156939453	156977185	35	1
ENSMUSG00000027641	2	156987813	157046454	28	1
ENSMUSG00000027649	2	157579321	157733534	23	1
ENSMUSG00000027651	2	157870417	157974217	20	1
ENSMUSG00000027652	2	158251768	158341173	51	3
ENSMUSG00000027655	2	158636727	158700134	38	1
ENSMUSG00000027661	2	165345707	165361837	7	1
ENSMUSG00000027663	3	32388941	32420163	15	1
ENSMUSG00000027668	3	32583614	32633388	38	3
ENSMUSG00000027671	3	32760447	32781122	28	1
ENSMUSG00000027673	3	32791139	32805715	23	2
ENSMUSG00000027676	3	33866511	33898459	31	3
ENSMUSG00000027678	2	165834556	165915162	33	1
ENSMUSG00000027679	3	34110169	34135470	15	1
ENSMUSG00000027692	3	28317363	28730007	55	2
ENSMUSG00000027706	3	30847024	30875412	14	2
ENSMUSG00000027708	3	35946254	35991594	34	1
ENSMUSG00000027714	3	36606755	36619876	31	1
ENSMUSG00000027715	3	36619014	36626299	16	1
ENSMUSG00000027742	3	52889296	52924658	30	1
ENSMUSG00000027746	3	53760797	53771251	14	1
ENSMUSG00000027751	3	54600228	54636187	56	1
ENSMUSG00000027778	3	68799832	68911903	46	1
ENSMUSG00000027782	3	68974482	69034446	21	1
ENSMUSG00000027799	3	55532616	56091122	77	3
ENSMUSG00000027804	3	79498649	79510957	23	1
ENSMUSG00000027828	3	65287076	65300044	10	1
ENSMUSG00000027831	3	65960979	66204258	18	1
ENSMUSG00000027834	3	75464854	75550802	16	1
ENSMUSG00000027840	3	104852588	104869237	7	1
ENSMUSG00000027854	3	102903024	102915775	19	2
ENSMUSG00000027865	3	100069697	100114297	23	2
ENSMUSG00000027879	3	97808506	97830592	13	2
ENSMUSG00000027881	3	108810121	108819043	27	1
ENSMUSG00000027883	3	108585954	108629625	21	1
ENSMUSG00000027884	3	108561229	108586156	32	1
ENSMUSG00000027889	3	107981378	107993967	39	1
ENSMUSG00000027893	3	107570434	107603876	34	3
ENSMUSG00000027894	3	107374859	107425334	37	1
ENSMUSG00000027905	3	105585586	105594890	16	1
ENSMUSG00000027936	3	90161470	90171432	26	1
ENSMUSG00000027937	3	90138904	90143145	13	1
ENSMUSG00000027951	3	89622329	89660753	26	2
ENSMUSG00000027952	3	89361848	89376320	13	1
ENSMUSG00000027957 ENSMUSG00000105103 ENSMUSG00000089911	3	116424813	116506480	45	1
ENSMUSG00000027962	3	115903598	115923337	15	3
ENSMUSG00000027993	3	84067746	84214184	50	1
ENSMUSG00000027998	3	82962829	82979662	26	1
ENSMUSG00000028030	3	132389905	132547449	32	1
ENSMUSG00000028034	3	151916059	151942463	65	2
ENSMUSG00000028049	3	89084780	89090072	24	3
ENSMUSG00000028059	3	88513273	88555359	92	2
ENSMUSG00000028060	3	88593110	88620231	34	2
ENSMUSG00000028064 ENSMUSG00000098655	3	88343266	88368489	52	1
ENSMUSG00000028080	3	86131987	86689999	71	2
ENSMUSG00000028082	3	85878416	86037833	33	1
ENSMUSG00000028101	3	96603700	96613386	41	2
ENSMUSG00000028106	3	95667653	95726175	22	4
ENSMUSG00000028107	3	95647288	95667518	51	1
ENSMUSG00000028114	3	123161946	123179757	21	1
ENSMUSG00000028132	3	120995410	121076747	26	1
ENSMUSG00000028134	3	119512391	119578115	39	6
ENSMUSG00000028139	3	94372290	94387648	10	1
ENSMUSG00000028150	3	94280101	94305583	19	1
ENSMUSG00000028159	3	137636768	137687306	21	1
ENSMUSG00000028163	3	135290416	135397308	42	1
ENSMUSG00000028165	3	135112173	135129686	11	2
ENSMUSG00000028179	3	157599885	157630714	18	1
ENSMUSG00000028180	3	157239797	157254047	31	3
ENSMUSG00000028184	3	148521219	148696191	67	2
ENSMUSG00000028187	3	146211711	146227184	17	1
ENSMUSG00000028207	4	9448069	9669344	45	2
ENSMUSG00000028218	4	12153409	12172015	27	1
ENSMUSG00000028233	4	3574875	3616619	22	2
ENSMUSG00000028234 ENSMUSG00000088351	4	3831334	3835665	12	1
ENSMUSG00000028243	4	6191098	6221688	8	1
ENSMUSG00000028248	4	21847583	21876475	44	2
ENSMUSG00000028256	3	144824349	144859676	56	1
ENSMUSG00000028271	3	142470806	142489367	9	1
ENSMUSG00000028274	4	33310311	33502614	26	2
ENSMUSG00000028284	4	31964097	32023467	34	1
ENSMUSG00000028289	4	28813131	28967499	32	1
ENSMUSG00000028294	4	34688559	34730206	22	1
ENSMUSG00000028295	4	34768664	34778423	16	1
ENSMUSG00000028309	4	49632006	49656887	39	1
ENSMUSG00000028312	4	52439243	52488260	32	1
ENSMUSG00000028334	4	46489248	46503632	13	1
ENSMUSG00000028343	4	48193323	48279558	18	1
ENSMUSG00000028344	4	48279760	48431954	28	2
ENSMUSG00000028360	3	153679073	153977359	28	1
ENSMUSG00000028364	4	63878022	63965252	28	2
ENSMUSG00000028402	4	81196737	81361052	71	3
ENSMUSG00000028403	4	82716975	82778195	20	1
ENSMUSG00000028405	4	40143081	40198338	27	1
ENSMUSG00000028413	4	40804602	40854005	7	1
ENSMUSG00000028423	4	40970906	41025993	36	2
ENSMUSG00000028426	4	55350043	55392237	17	3
ENSMUSG00000028431	4	56749680	56802331	47	3
ENSMUSG00000028434	4	56991972	57143437	35	7
ENSMUSG00000028437	4	41348996	41390525	14	2
ENSMUSG00000028438	4	41390745	41464887	28	1
ENSMUSG00000028453	4	43002343	43010506	39	1
ENSMUSG00000028456	4	43058953	43264871	76	6
ENSMUSG00000028466	4	43562332	43567060	24	1
ENSMUSG00000028467	4	43566928	43578873	32	1
ENSMUSG00000028479	4	44034075	44084177	43	1
ENSMUSG00000028483	4	83335961	83385913	28	1
ENSMUSG00000028496	4	87688162	87951601	24	4
ENSMUSG00000028521	4	103027846	103072361	21	1
ENSMUSG00000028540	4	117745840	117749229	16	1
ENSMUSG00000028541 ENSMUSG00000091237 ENSMUSG00000078588	4	117692496	117740684	56	1
ENSMUSG00000028556	4	98824908	99009152	88	2
ENSMUSG00000028559	4	108918342	109059469	57	2
ENSMUSG00000028577	4	94455751	94491481	23	1
ENSMUSG00000028580	4	130390632	130508875	35	2
ENSMUSG00000028582	4	108477137	108491320	49	1
ENSMUSG00000028587	4	108436620	108472030	25	2
ENSMUSG00000028613	4	107659066	107734037	63	2
ENSMUSG00000028622	4	106913071	106924065	15	1
ENSMUSG00000028634 ENSMUSG00000115115	4	119590981	119995242	29	1
ENSMUSG00000028639	4	119135178	119151801	21	1
ENSMUSG00000028646	4	123811239	123830790	16	1
ENSMUSG00000028649	4	123243426	123578153	143	1
ENSMUSG00000028653	4	122910390	122948742	13	1
ENSMUSG00000028664	4	136374850	136563299	28	1
ENSMUSG00000028669	4	135702771	135714575	20	1
ENSMUSG00000028670	4	135695535	135699937	19	1
ENSMUSG00000028676	4	135583058	135597219	24	4
ENSMUSG00000028683	4	116876599	116944503	23	1
ENSMUSG00000028693	4	116458249	116485138	29	2
ENSMUSG00000028700	4	115981037	116017046	50	4
ENSMUSG00000028702	4	115951461	115980887	32	2
ENSMUSG00000028703	4	115932466	115954240	23	1
ENSMUSG00000028730	4	118411748	118477974	25	1
ENSMUSG00000028759	4	137943607	137971994	41	2
ENSMUSG00000028780	5	17779279	17935266	26	2
ENSMUSG00000028782	4	129878663	129916426	53	2
ENSMUSG00000028804	4	127881650	128461449	80	1
ENSMUSG00000028811	4	129083553	129113400	28	3
ENSMUSG00000028830	4	126647337	126763863	45	1
ENSMUSG00000028832 ENSMUSG00002075520	4	134195631	134201154	18	2
ENSMUSG00000028863	4	124978927	125007031	25	2
ENSMUSG00000028882	4	132554240	132570480	17	1
ENSMUSG00000028883	5	13175381	13652533	37	1
ENSMUSG00000028886	4	132366298	132452076	38	1
ENSMUSG00000028898	4	132039074	132056849	32	1
ENSMUSG00000028926	5	4853391	5470312	45	2
ENSMUSG00000028943	4	152204788	152236828	43	1
ENSMUSG00000028948	4	152123778	152145951	21	2
ENSMUSG00000028954	5	24890530	24915376	20	2
ENSMUSG00000028957	4	151088109	151129122	28	5
ENSMUSG00000028959 ENSMUSG00000088696	5	24643438	24650285	43	1
ENSMUSG00000028973	5	24598661	24615052	37	1
ENSMUSG00000028986	5	24305603	24365790	18	1
ENSMUSG00000028991	4	148533068	148642140	65	2
ENSMUSG00000028999	5	23992709	24025367	33	3
ENSMUSG00000029004	5	23639439	23709233	46	1
ENSMUSG00000029014	5	21962265	21990249	32	2
ENSMUSG00000029016	4	148088716	148123278	33	1
ENSMUSG00000029017	5	21942139	21962150	25	4
ENSMUSG00000029033	4	155976279	155991708	45	3
ENSMUSG00000029049	4	155171034	155229962	32	1
ENSMUSG00000029062	4	155709311	155734395	39	1
ENSMUSG00000029068	4	155896946	155909000	21	1
ENSMUSG00000029089	5	48485294	48571636	30	2
ENSMUSG00000029102	5	35198853	35205805	29	1
ENSMUSG00000029103	5	35248845	35263110	20	2
ENSMUSG00000029106 ENSMUSG00000099082	5	34731008	34789652	50	2
ENSMUSG00000029108	5	57875309	58290572	18	1
ENSMUSG00000029110	5	34493633	34512973	32	1
ENSMUSG00000029127	5	38347079	38377801	30	1
ENSMUSG00000029131	5	29940686	30023132	35	1
ENSMUSG00000029141	5	31684339	31714276	36	1
ENSMUSG00000029145	5	31344902	31350774	41	1
ENSMUSG00000029146	5	31350571	31356487	40	1
ENSMUSG00000029148	5	31398208	31408910	48	1
ENSMUSG00000029163	5	31070746	31078621	15	1
ENSMUSG00000029165	5	31046038	31064309	51	2
ENSMUSG00000029169	5	52307545	52347856	28	4
ENSMUSG00000029173	5	52797429	52827050	20	1
ENSMUSG00000029176	5	52991354	53025139	51	3
ENSMUSG00000029178	5	64960731	64990244	27	1
ENSMUSG00000029191	5	65419193	65493013	39	1
ENSMUSG00000029201 ENSMUSG00000105835 ENSMUSG00000037822	5	65570564	65694527	45	1
ENSMUSG00000029202	5	65763064	65855616	61	5
ENSMUSG00000029203	5	65694576	65756331	22	1
ENSMUSG00000029212	5	71815456	72306380	12	1
ENSMUSG00000029221	5	67464298	67515786	35	1
ENSMUSG00000029227	5	74696110	74759461	46	1
ENSMUSG00000029229	5	75158649	75205435	8	2
ENSMUSG00000029234 ENSMUSG00000083152	5	76331727	76357092	16	2
ENSMUSG00000029267	5	108213540	108256870	52	2
ENSMUSG00000029335	5	99002274	99032255	7	1
ENSMUSG00000029361	5	117919097	118096905	46	1
ENSMUSG00000029363	5	117516168	117527112	24	1
ENSMUSG00000029364	5	117495369	117516666	19	1
ENSMUSG00000029388	5	124708276	124717194	24	1
ENSMUSG00000029389	5	124690927	124707723	30	1
ENSMUSG00000029392	5	124631143	124669454	14	1
ENSMUSG00000029401	5	124601328	124616429	6	1
ENSMUSG00000029413	5	92405518	92426029	19	1
ENSMUSG00000029414	5	123887779	123959656	76	1
ENSMUSG00000029416	5	127672728	127709961	29	1
ENSMUSG00000029419	2	25465428	25471769	10	1
ENSMUSG00000029428	5	129061621	129085638	28	1
ENSMUSG00000029433 ENSMUSG00000114278	5	123647828	123663551	33	1
ENSMUSG00000029440	5	123307476	123388194	17	1
ENSMUSG00000029462	5	122492432	122503047	25	2
ENSMUSG00000029466	5	122559756	122582975	22	1
ENSMUSG00000029468 ENSMUSG00000099324	5	122781974	122829495	30	1
ENSMUSG00000029470	5	122845607	122867801	26	1
ENSMUSG00000029471	5	122869233	122917472	43	2
ENSMUSG00000029472	5	122925522	122959402	54	2
ENSMUSG00000029478	5	125094217	125256283	80	1
ENSMUSG00000029510 ENSMUSG00000106247 ENSMUSG00000075593	5	138263183	138278267	44	1
ENSMUSG00000029538	5	115465236	115471139	12	1
ENSMUSG00000029551 ENSMUSG00000036687 ENSMUSG00000098140	5	139788240	139812640	29	1
ENSMUSG00000029554	5	139994444	140307307	27	1
ENSMUSG00000029598	5	120621347	120641690	20	1
ENSMUSG00000029599	5	120750804	120766657	30	3
ENSMUSG00000029601	5	120727081	120745183	8	2
ENSMUSG00000029616	5	121566653	121590569	11	1
ENSMUSG00000029621	5	145020640	145045571	22	1
ENSMUSG00000029642	5	147013860	147048407	15	1
ENSMUSG00000029647	5	147366971	147485312	62	5
ENSMUSG00000029657	5	149537752	149559841	41	4
ENSMUSG00000029673	5	131466171	132572183	54	1
ENSMUSG00000029674	5	134684893	134717452	31	1
ENSMUSG00000029675	5	134731447	134776177	47	1
ENSMUSG00000029676	6	25743736	25809245	34	1
ENSMUSG00000029687	6	47507073	47572275	45	1
ENSMUSG00000029701	6	29123575	29165005	29	2
ENSMUSG00000029703	5	136151626	136164928	37	1
ENSMUSG00000029708	6	28416090	28428389	9	1
ENSMUSG00000029754	6	6863334	6868568	10	1
ENSMUSG00000029763	6	33226020	33950914	34	1
ENSMUSG00000029765	6	32121203	32565127	34	1
ENSMUSG00000029772	6	29768010	29912309	70	2
ENSMUSG00000029775	6	30401867	30455178	24	1
ENSMUSG00000029776 ENSMUSG00000064792	6	52523213	52617374	18	1
ENSMUSG00000029782	6	30479052	30509782	37	1
ENSMUSG00000029804	6	58808450	58897383	49	1
ENSMUSG00000029823	6	38528269	38586405	39	1
ENSMUSG00000029836	6	51447340	51460684	20	2
ENSMUSG00000029863	6	42241919	42259442	36	2
ENSMUSG00000029911	6	40448286	40461634	22	2
ENSMUSG00000029913	6	65755972	65913994	26	1
ENSMUSG00000029920	6	65019567	65093045	57	2
ENSMUSG00000029922	6	39374738	39397396	23	1
ENSMUSG00000029924	6	39311707	39354609	45	1
ENSMUSG00000029925	6	38852338	39061519	28	1
ENSMUSG00000029992	6	87019828	87069179	29	1
ENSMUSG00000030002	6	85919250	85938649	23	2
ENSMUSG00000030007	6	85428496	85445457	23	1
ENSMUSG00000030016	6	83844091	83966532	69	1
ENSMUSG00000030022	6	92749680	92920473	49	1
ENSMUSG00000030057	6	87819597	87828088	24	1
ENSMUSG00000030058	6	87864796	87890577	54	2
ENSMUSG00000030061	6	97160631	97182608	29	1
ENSMUSG00000030064	6	97263828	97594502	49	2
ENSMUSG00000030082	6	88480561	88495887	41	2
ENSMUSG00000030091	6	90990050	91093811	60	2
ENSMUSG00000030104	6	108805602	108836317	21	1
ENSMUSG00000030120	6	124908349	124914201	29	3
ENSMUSG00000030122	6	124890644	124897066	13	1
ENSMUSG00000030168	6	119330111	119394665	19	3
ENSMUSG00000030189	6	131341818	131365439	19	4
ENSMUSG00000030201	6	134423439	134543928	34	1
ENSMUSG00000030204	6	134988575	135000739	38	2
ENSMUSG00000030213	6	136483165	136587860	39	2
ENSMUSG00000030216	6	136790652	136805231	25	1
ENSMUSG00000030223	6	137229317	137440231	41	1
ENSMUSG00000030225	6	137731544	137834338	40	1
ENSMUSG00000030232	6	140568389	140624198	26	1
ENSMUSG00000030235	6	141470094	141515903	29	5
ENSMUSG00000030257	6	112694932	112924227	31	1
ENSMUSG00000030264 ENSMUSG00000077431	6	113023186	113045234	30	1
ENSMUSG00000030265	6	145162425	145195965	18	1
ENSMUSG00000030268	6	144939561	145021910	28	1
ENSMUSG00000030269	6	113214804	113258353	41	1
ENSMUSG00000030279	6	142956646	143045867	62	5
ENSMUSG00000030282	6	142702412	142721440	16	2
ENSMUSG00000030298	6	113705023	113717704	15	1
ENSMUSG00000030304	6	148080577	148113872	48	2
ENSMUSG00000030309	6	148743990	148797735	41	1
ENSMUSG00000030310	6	114259596	114294493	27	4
ENSMUSG00000030313	6	148889569	149003178	34	1
ENSMUSG00000030351	6	127864552	127930940	10	1
ENSMUSG00000030374	7	16549814	16574856	50	1
ENSMUSG00000030380	7	12776230	12788691	21	1
ENSMUSG00000030401	7	19016549	19030085	13	1
ENSMUSG00000030407	7	18873627	18883216	10	1
ENSMUSG00000030447	7	55491493	55582350	54	1
ENSMUSG00000030451	7	55699944	55881548	107	1
ENSMUSG00000030452	7	55581035	55612224	29	5
ENSMUSG00000030512 ENSMUSG00000108793 ENSMUSG00000030513	7	65511482	65724335	60	2
ENSMUSG00000030516	7	64945913	65177529	42	1
ENSMUSG00000030541	7	79744594	79765140	30	5
ENSMUSG00000030557	7	66880911	67022606	35	1
ENSMUSG00000030583	7	29019797	29218066	62	1
ENSMUSG00000030602 ENSMUSG00000109336	7	28098947	28297610	41	2
ENSMUSG00000030609	7	78545602	78560957	24	1
ENSMUSG00000030611	7	78432867	78442737	16	1
ENSMUSG00000030621	7	89281600	89503567	30	2
ENSMUSG00000030638	7	81823588	81956627	27	1
ENSMUSG00000030653 ENSMUSG00000032812 ENSMUSG00000110195	7	100997274	101162034	132	10
ENSMUSG00000030655	7	117730531	117842893	81	1
ENSMUSG00000030689	7	126450132	126461549	42	1
ENSMUSG00000030695	7	126394406	126399923	35	2
ENSMUSG00000030697	7	126385038	126391668	30	1
ENSMUSG00000030701	7	100292099	100311621	31	1
ENSMUSG00000030718	7	99975944	100021514	24	1
ENSMUSG00000030726	7	99731318	99770772	33	2
ENSMUSG00000030733	7	126066166	126074596	28	1
ENSMUSG00000030763	7	122969007	123029581	24	1
ENSMUSG00000030766	7	122878441	122969138	41	1
ENSMUSG00000030770	7	112026712	112190899	23	1
ENSMUSG00000030774	7	97437748	97561588	23	1
ENSMUSG00000030788	7	110399639	110443664	36	1
ENSMUSG00000030795	7	127566629	127584873	52	3
ENSMUSG00000030801	7	127511688	127525009	16	1
ENSMUSG00000030822 ENSMUSG00000086502	7	127047808	127075931	46	1
ENSMUSG00000030839 ENSMUSG00000110316	7	46092578	46289231	24	1
ENSMUSG00000030846	7	128041501	128063441	48	2
ENSMUSG00000030850	7	129993223	130122099	24	1
ENSMUSG00000030852	7	130179168	130366515	52	1
ENSMUSG00000030854	7	46727543	46783432	39	1
ENSMUSG00000030868	7	121732264	121748267	14	1
ENSMUSG00000030870	7	121666398	121681417	18	4
ENSMUSG00000030876	7	120633668	120677552	12	2
ENSMUSG00000030878	7	120556259	120581535	10	1
ENSMUSG00000030879	7	105452413	105460306	15	3
ENSMUSG00000030880	7	120516967	120546655	29	1
ENSMUSG00000030881	7	105283410	105289623	45	2
ENSMUSG00000030884	7	120234399	120258747	25	1
ENSMUSG00000030889	7	120338541	120404965	51	1
ENSMUSG00000030921	7	104058232	104114400	12	1
ENSMUSG00000030924	7	119393229	119448166	39	1
ENSMUSG00000030970 ENSMUSG00000030849	7	129764181	132726083	105	3
ENSMUSG00000030979	7	133287972	133311801	30	1
ENSMUSG00000031068	7	137039343	137070323	19	2
ENSMUSG00000031072	7	144468837	144485438	21	1
ENSMUSG00000031093	X	35152485	35340215	64	1
ENSMUSG00000031099	X	46898245	46981851	40	3
ENSMUSG00000031153	X	7656004	7686806	42	1
ENSMUSG00000031161	X	7796359	7814128	51	1
ENSMUSG00000031166	X	7989540	7999131	31	1
ENSMUSG00000031209	X	95498965	95618091	30	1
ENSMUSG00000031214	X	97597883	97934631	46	1
ENSMUSG00000031221	X	99537897	99559731	8	1
ENSMUSG00000031229	X	104841221	104973009	97	4
ENSMUSG00000031231	X	105059306	105066056	7	1
ENSMUSG00000031262	X	133208833	133263388	32	1
ENSMUSG00000031284	X	142301587	142580792	37	1
ENSMUSG00000031285	X	142638838	142716307	20	2
ENSMUSG00000031309	X	157993303	158151240	42	2
ENSMUSG00000031314	X	100576340	100645395	58	1
ENSMUSG00000031328	X	73267067	73293426	83	4
ENSMUSG00000031329 ENSMUSG00000098078 ENSMUSG00000085715	X	102458073	102528563	17	2
ENSMUSG00000031342	X	165021907	165171984	15	1
ENSMUSG00000031353	X	161543398	161562088	22	1
ENSMUSG00000031357	X	161640053	161671443	11	1
ENSMUSG00000031370	X	162718439	162741657	28	1
ENSMUSG00000031373	X	162759818	162810993	10	1
ENSMUSG00000031378	X	72760203	72782140	12	2
ENSMUSG00000031380	X	163156374	163185646	9	1
ENSMUSG00000031393 ENSMUSG00000081118	X	73070198	73179793	18	2
ENSMUSG00000031402	X	74153339	74174622	31	2
ENSMUSG00000031422	X	135633691	135644439	25	1
ENSMUSG00000031441	8	12807014	12918728	51	1
ENSMUSG00000031446	8	13155621	13197940	32	2
ENSMUSG00000031451	8	13515374	13544490	15	1
ENSMUSG00000031467	8	18896293	18941377	11	1
ENSMUSG00000031503	8	11362805	11499287	51	1
ENSMUSG00000031536	8	23118142	23143451	16	2
ENSMUSG00000031538	8	23247743	23272860	20	2
ENSMUSG00000031557	8	25529160	25592392	21	1
ENSMUSG00000031558	5	48140480	48465075	81	4
ENSMUSG00000031565	8	26003670	26065734	62	6
ENSMUSG00000031577	8	31640343	31654730	15	1
ENSMUSG00000031583	8	33724412	33875555	43	1
ENSMUSG00000031584	8	34142551	34188191	17	1
ENSMUSG00000031592	8	41692789	41785381	47	1
ENSMUSG00000031595	8	41379249	41443822	8	1
ENSMUSG00000031596	8	41315433	41375345	21	1
ENSMUSG00000031605	8	65192709	65302669	28	2
ENSMUSG00000031608	8	57976862	58106066	20	1
ENSMUSG00000031622	8	73449913	73484829	34	8
ENSMUSG00000031633	8	46659834	46664321	6	1
ENSMUSG00000031640 ENSMUSG00000109764 ENSMUSG00000079057	8	45719726	45786253	30	1
ENSMUSG00000031652	8	87534788	87611886	13	1
ENSMUSG00000031657	8	88864483	88898655	23	1
ENSMUSG00000031667	8	91838412	91926604	39	1
ENSMUSG00000031684	8	79235975	79460632	30	1
ENSMUSG00000031696	8	85987021	86026431	26	1
ENSMUSG00000031700	8	86219205	86254189	20	2
ENSMUSG00000031708	8	84298327	84334600	47	2
ENSMUSG00000031729	8	110397957	110419892	20	1
ENSMUSG00000031748	8	94536594	94696016	32	1
ENSMUSG00000031753	8	111573232	111608859	46	1
ENSMUSG00000031770	8	95113066	95122005	21	1
ENSMUSG00000031781	8	95546432	95564986	27	1
ENSMUSG00000031782	8	95564949	95581523	28	1
ENSMUSG00000031785	8	95701379	95740845	51	1
ENSMUSG00000031786	8	95781731	95804769	22	1
ENSMUSG00000031796	8	96146877	96161497	26	5
ENSMUSG00000031808	8	72021526	72039946	34	3
ENSMUSG00000031812	8	122317100	122325499	15	3
ENSMUSG00000031816	8	121818367	121835131	49	2
ENSMUSG00000031818	8	121394961	121400946	18	1
ENSMUSG00000031822	8	120955195	121308129	29	3
ENSMUSG00000031826 ENSMUSG00000089704 ENSMUSG00000092329	8	120637099	125072463	65	2
ENSMUSG00000031835	8	120234895	120285474	39	2
ENSMUSG00000031858	8	70468773	70495384	37	2
ENSMUSG00000031862	8	70243813	70260399	56	5
ENSMUSG00000031885	8	105897306	105944621	18	2
ENSMUSG00000031889	8	105951777	105979685	26	2
ENSMUSG00000031916 ENSMUSG00000078931	8	107771330	107783321	20	1
ENSMUSG00000031917	8	107783509	107787563	10	1
ENSMUSG00000031918	9	13659706	13717777	31	1
ENSMUSG00000031922	9	13719088	13738403	39	1
ENSMUSG00000031939 ENSMUSG00000105847 ENSMUSG00000064634 ENSMUSG00000088929 ENSMUSG00002076879 ENSMUSG00000065282 ENSMUSG00000065226 ENSMUSG00000065265 ENSMUSG00000064797 ENSMUSG00002075197 ENSMUSG00000065663	9	15217510	15228287	70	1
ENSMUSG00000031948	8	112720075	112737955	25	2
ENSMUSG00000031949	8	112693540	112718934	13	1
ENSMUSG00000031951	8	112638643	112660513	12	1
ENSMUSG00000031987	8	125635326	125676063	5	2
ENSMUSG00000032009	9	14186363	14244397	22	1
ENSMUSG00000032010	9	43978318	44006924	31	2
ENSMUSG00000032026	9	48379812	48391923	30	1
ENSMUSG00000032030	9	53525882	53581314	37	2
ENSMUSG00000032035	9	32547517	32669116	23	2
ENSMUSG00000032042	9	35111471	35159269	19	1
ENSMUSG00000032047	9	53491822	53521682	16	1
ENSMUSG00000032058	9	50756601	50805529	41	2
ENSMUSG00000032064	9	50574052	50650817	45	2
ENSMUSG00000032076	9	47441471	47769413	29	1
ENSMUSG00000032078	9	46184362	46193941	25	1
ENSMUSG00000032087	9	45337926	45665010	56	4
ENSMUSG00000032096	9	44652861	44679142	20	2
ENSMUSG00000032113	9	36619778	36638361	26	1
ENSMUSG00000032114	9	44308149	44314265	24	1
ENSMUSG00000032115	9	44290787	44303666	55	1
ENSMUSG00000032118	9	36733160	36790220	33	1
ENSMUSG00000032122	9	37138881	37167034	24	2
ENSMUSG00000032184	9	75533023	75545053	8	1
ENSMUSG00000032185	9	21458190	21503919	36	3
ENSMUSG00000032186	9	75472903	75518607	28	1
ENSMUSG00000032187 ENSMUSG00002075151	9	21527465	21615526	44	1
ENSMUSG00000032193	9	21634779	21661215	34	1
ENSMUSG00000032212	9	70450036	70499516	38	4
ENSMUSG00000032216 ENSMUSG00000102573 ENSMUSG00000102411	9	72569628	72657134	53	1
ENSMUSG00000032221	9	72345293	72369307	15	1
ENSMUSG00000032228	9	71749970	72019153	65	2
ENSMUSG00000032253	9	82748212	82857569	75	2
ENSMUSG00000032264	9	48966913	48990075	21	1
ENSMUSG00000032267	9	48896675	48953817	42	4
ENSMUSG00000032279	9	54493618	54511945	20	1
ENSMUSG00000032290	9	56902207	56970091	19	1
ENSMUSG00000032293	9	54771073	54819814	29	3
ENSMUSG00000032301	9	54858074	54865314	22	1
ENSMUSG00000032316	9	57657907	57673143	33	6
ENSMUSG00000032320	9	55949129	55969166	15	1
ENSMUSG00000032324	9	56039009	56072761	16	2
ENSMUSG00000032327	9	57971071	58061279	48	1
ENSMUSG00000032328	9	79676225	79700789	10	1
ENSMUSG00000032330	9	79662643	79667160	8	1
ENSMUSG00000032366	9	66929872	66956688	49	1
ENSMUSG00000032376	9	66421919	66500424	38	1
ENSMUSG00000032382	9	65995415	66033869	28	1
ENSMUSG00000032383	9	65967504	65973905	7	1
ENSMUSG00000032384	9	65816206	65952297	47	1
ENSMUSG00000032386	9	65736212	65816076	32	2
ENSMUSG00000032410	9	95836813	95939856	65	2
ENSMUSG00000032411	9	96078328	96205699	48	1
ENSMUSG00000032413	9	96421353	96513670	38	2
ENSMUSG00000032425	9	88430073	88453114	17	1
ENSMUSG00000032468	9	99360425	99450952	27	1
ENSMUSG00000032475	9	100374346	100428187	11	1
ENSMUSG00000032477	9	109704647	109722963	29	1
ENSMUSG00000032479	9	109760528	109913023	52	1
ENSMUSG00000032489	9	110306026	110354247	28	4
ENSMUSG00000032503	9	111894159	112065006	80	5
ENSMUSG00000032512	9	119723944	119755653	42	3
ENSMUSG00000032515	9	119800229	119813724	13	1
ENSMUSG00000032525	9	121548235	121585909	61	2
ENSMUSG00000032526	9	121539395	121542454	19	1
ENSMUSG00000032553	9	103065231	103079336	13	1
ENSMUSG00000032560	9	104028481	104140129	90	3
ENSMUSG00000032562	9	107491324	107512566	30	1
ENSMUSG00000032563 ENSMUSG00000104344	9	104930438	104957087	30	1
ENSMUSG00000032570	9	105280738	105404518	69	1
ENSMUSG00000032575 ENSMUSG00000074102	9	106715511	106769178	24	3
ENSMUSG00000032580	9	107617570	107648195	80	14
ENSMUSG00000032582	9	107650758	107750436	56	2
ENSMUSG00000032590	9	107962612	107971805	46	2
ENSMUSG00000032595 ENSMUSG00000032596 ENSMUSG00000032594 ENSMUSG00000093456 ENSMUSG00000079323	9	107852704	107925981	157	10
ENSMUSG00000032599	9	108660995	108683536	34	1
ENSMUSG00000032609	9	108324835	108338780	48	1
ENSMUSG00000032621	13	103875856	103911116	34	1
ENSMUSG00000032641	6	134846056	134875541	28	1
ENSMUSG00000032688	18	65564009	65612138	46	1
ENSMUSG00000032705	12	80509869	80547001	25	2
ENSMUSG00000032712	6	149210912	149237161	28	2
ENSMUSG00000032715	2	152179342	152185952	9	1
ENSMUSG00000032740	11	29323658	29460808	48	1
ENSMUSG00000032743	7	125307060	125473965	42	2
ENSMUSG00000032777	7	125240126	125306952	57	5
ENSMUSG00000032786	9	106110654	106125853	41	1
ENSMUSG00000032803	9	103230293	103243039	20	1
ENSMUSG00000032806 ENSMUSG00000015290	X	73409324	73416955	30	2
ENSMUSG00000032816	9	65008768	65045222	37	1
ENSMUSG00000032826	3	126715261	127292999	107	2
ENSMUSG00000032850	5	118328801	118383181	26	1
ENSMUSG00000032855	17	24768808	24815482	71	4
ENSMUSG00000032869	2	151557732	151586106	15	1
ENSMUSG00000032872	9	86904067	86959827	26	1
ENSMUSG00000032878	11	28335685	28534324	20	1
ENSMUSG00000032883 ENSMUSG00000079470	1	78635542	78685460	32	1
ENSMUSG00000032890	4	120712013	120753776	13	1
ENSMUSG00000032897	4	120614635	120688769	26	1
ENSMUSG00000032905	18	46863211	46874647	9	2
ENSMUSG00000032998	4	119394201	119486316	33	1
ENSMUSG00000033004	14	103350847	103584250	99	2
ENSMUSG00000033016	18	80649420	80756286	17	1
ENSMUSG00000033031	16	48814548	48840072	38	1
ENSMUSG00000033047	15	78959379	78978605	19	2
ENSMUSG00000033053	19	23536117	23630176	6	1
ENSMUSG00000033060	14	101967393	102172146	63	1
ENSMUSG00000033075	15	97936625	97991625	37	1
ENSMUSG00000033099	15	78819133	78827838	13	1
ENSMUSG00000033105	10	76367422	76392972	39	2
ENSMUSG00000033106	8	106927349	106937567	12	2
ENSMUSG00000033111 ENSMUSG00000114853 ENSMUSG00000114378	14	10145290	10185787	54	1
ENSMUSG00000033124 ENSMUSG00000026198 ENSMUSG00000099519	1	75148361	75168840	75	1
ENSMUSG00000033152	6	88819540	88852026	33	1
ENSMUSG00000033166	14	99312642	99337206	33	1
ENSMUSG00000033192	8	93581967	93645907	22	1
ENSMUSG00000033209	5	111027669	111437646	33	1
ENSMUSG00000033253	4	118219940	118266470	85	2
ENSMUSG00000033282	8	91943658	92039890	44	2
ENSMUSG00000033285	3	100045496	100069723	42	1
ENSMUSG00000033294	5	110796284	110801283	27	1
ENSMUSG00000033306	16	24212257	24811328	24	2
ENSMUSG00000033308	3	118355778	119226573	33	1
ENSMUSG00000033323	18	80451174	80512910	16	1
ENSMUSG00000033379	4	117741523	117744530	29	1
ENSMUSG00000033382	18	20950280	21029150	41	4
ENSMUSG00000033389	11	64892865	65053787	28	1
ENSMUSG00000033392	9	113570541	113748750	61	1
ENSMUSG00000033400	3	116533648	116601815	52	2
ENSMUSG00000033416	10	75186945	75353806	37	1
ENSMUSG00000033419	9	86647976	86762707	47	3
ENSMUSG00000033430	8	112738030	112747160	5	1
ENSMUSG00000033439	3	116374742	116408236	38	1
ENSMUSG00000033444	10	75047905	75148577	31	1
ENSMUSG00000033488	1	157286147	157320208	18	1
ENSMUSG00000033499	13	9143917	9224487	32	2
ENSMUSG00000033530	12	100267029	100487085	41	1
ENSMUSG00000033557	1	156506102	156546656	20	1
ENSMUSG00000033565	15	76963190	77191204	43	1
ENSMUSG00000033569	1	25106557	25868788	51	1
ENSMUSG00000033577	9	80072313	80219011	56	1
ENSMUSG00000033596	8	111997576	112026854	16	1
ENSMUSG00000033610	19	34784340	34856855	13	1
ENSMUSG00000033618 ENSMUSG00000097290	16	21613068	21752189	40	1
ENSMUSG00000033632	18	25302056	25600378	24	1
ENSMUSG00000033658	8	111729820	111758383	14	2
ENSMUSG00000033669 ENSMUSG00000055041 ENSMUSG00000116024	15	76763459	76785505	33	1
ENSMUSG00000033671	1	155720710	155849001	49	1
ENSMUSG00000033697	15	76608185	76702370	32	1
ENSMUSG00000033713	12	99156337	99529841	35	1
ENSMUSG00000033717	19	54032582	54037413	5	1
ENSMUSG00000033720	6	85190031	85310404	29	1
ENSMUSG00000033722	1	155088217	155120190	26	1
ENSMUSG00000033728	15	76594823	76601899	30	1
ENSMUSG00000033760	19	4806525	4817093	27	1
ENSMUSG00000033767	3	83804962	83947482	60	2
ENSMUSG00000033768	19	6468761	6594199	58	1
ENSMUSG00000033790	7	55443902	55481425	46	2
ENSMUSG00000033819	15	76555815	76579119	31	1
ENSMUSG00000033845	1	4843429	4855962	19	2
ENSMUSG00000033847	7	13058580	13094597	23	1
ENSMUSG00000033902	2	119803180	119857889	39	1
ENSMUSG00000033909	11	118150477	118181070	33	1
ENSMUSG00000033917	7	118287768	118305001	13	1
ENSMUSG00000033938	8	84293300	84298255	5	2
ENSMUSG00000033948	4	116734573	116846461	14	1
ENSMUSG00000033970	5	151566221	151574707	24	1
ENSMUSG00000033985 ENSMUSG00000028689	4	116565706	116663153	64	2
ENSMUSG00000034022	15	76480003	76491791	87	1
ENSMUSG00000034032	2	119593785	119618018	46	1
ENSMUSG00000034098	3	75981577	76617326	24	2
ENSMUSG00000034111	12	87213011	87247228	6	1
ENSMUSG00000034156	11	87651367	87676754	52	1
ENSMUSG00000034165	17	47815976	47910616	54	2
ENSMUSG00000034171	4	115824342	115875123	34	1
ENSMUSG00000034190	14	69954449	69969990	18	1
ENSMUSG00000034194	14	69934756	69945033	16	1
ENSMUSG00000034206	16	36832148	36915779	39	1
ENSMUSG00000034210	4	115594941	115634524	24	2
ENSMUSG00000034211	5	129792561	129799620	32	2
ENSMUSG00000034269	6	113054326	113130396	55	1
ENSMUSG00000034275	9	27210500	27268842	25	1
ENSMUSG00000034329	11	85948964	86092019	26	1
ENSMUSG00000034333	15	88635863	88668719	5	2
ENSMUSG00000034342	9	44054273	44145346	42	1
ENSMUSG00000034345	17	6130061	6136792	7	1
ENSMUSG00000034377	17	6156712	6301403	39	3
ENSMUSG00000034403	X	98509340	98514879	15	1
ENSMUSG00000034452	9	64830143	64858889	10	1
ENSMUSG00000034462	5	104607316	104653685	21	1
ENSMUSG00000034488	13	88969591	89471342	24	1
ENSMUSG00000034520	11	102690405	102710526	11	1
ENSMUSG00000034525	13	70699826	70785753	37	1
ENSMUSG00000034543	11	3599191	3640477	39	1
ENSMUSG00000034544	3	66888723	67265729	31	1
ENSMUSG00000034560	10	83379616	83432337	41	1
ENSMUSG00000034574	12	71877852	72039107	37	1
ENSMUSG00000034584	9	53212970	53288814	10	1
ENSMUSG00000034593	9	74978297	75130970	66	1
ENSMUSG00000034601	12	71183622	71290077	34	2
ENSMUSG00000034602	10	122827965	122912410	59	4
ENSMUSG00000034620	10	121914019	121933276	18	1
ENSMUSG00000034656	8	85065268	85366875	72	1
ENSMUSG00000034674	10	82465662	82486633	32	1
ENSMUSG00000034681	17	24633539	24644875	29	1
ENSMUSG00000034706	11	114618234	114648715	25	1
ENSMUSG00000034707	10	121200995	121233154	38	2
ENSMUSG00000034744	6	83771964	83781000	34	2
ENSMUSG00000034761	12	69850524	69939974	48	1
ENSMUSG00000034771	10	81410395	81426679	64	2
ENSMUSG00000034780	2	67396215	67953033	12	1
ENSMUSG00000034826	5	92563399	92583078	27	1
ENSMUSG00000034832	6	83339355	83436066	21	1
ENSMUSG00000034850	2	127089828	127103027	8	1
ENSMUSG00000034853	4	106601752	106662195	28	1
ENSMUSG00000034906	2	126945729	126975874	29	1
ENSMUSG00000034951	7	121478586	121580934	23	1
ENSMUSG00000035024	9	26941471	27006611	49	1
ENSMUSG00000035051	17	80545738	80597905	32	1
ENSMUSG00000035064	7	120442054	120506673	35	1
ENSMUSG00000035067	14	63843952	64058258	14	1
ENSMUSG00000035093	2	125578906	125624790	22	1
ENSMUSG00000035107	16	58228806	58290090	32	1
ENSMUSG00000035126	4	102895262	102971752	27	2
ENSMUSG00000035133	12	52550755	52618758	14	1
ENSMUSG00000035139	13	51805733	51838080	27	1
ENSMUSG00000035151	8	84039261	84059115	20	1
ENSMUSG00000035152	11	83189850	83295861	36	1
ENSMUSG00000035161	14	62913779	62998618	32	2
ENSMUSG00000035168	2	59442386	59676493	47	2
ENSMUSG00000035172	11	101053505	101062177	24	1
ENSMUSG00000035203	7	5083234	5101177	26	1
ENSMUSG00000035215	10	80688655	80691043	23	4
ENSMUSG00000035266	5	100910011	100946464	38	1
ENSMUSG00000035270	16	56024676	56094119	27	1
ENSMUSG00000035275	4	100926180	101009567	17	1
ENSMUSG00000035277	X	92330051	92341963	11	1
ENSMUSG00000035278	10	80631933	80634460	27	1
ENSMUSG00000035284	9	67747678	67902920	95	3
ENSMUSG00000035295 ENSMUSG00000026755	2	38887488	38905889	29	1
ENSMUSG00000035297	5	100666175	100695669	22	1
ENSMUSG00000035325	5	100509508	100564093	51	1
ENSMUSG00000035329	12	59247441	59266511	12	1
ENSMUSG00000035378	6	100545217	100648118	18	1
ENSMUSG00000035394	18	74416161	74493057	18	1
ENSMUSG00000035403	2	37666261	37689115	18	1
ENSMUSG00000035443	9	26911006	26918632	24	1
ENSMUSG00000035456	5	98315057	98336850	7	1
ENSMUSG00000035506	16	33337698	33484505	26	1
ENSMUSG00000035529	10	85727830	85753006	27	1
ENSMUSG00000035530	11	100210711	100212922	13	1
ENSMUSG00000035539	4	45890303	45950774	42	1
ENSMUSG00000035596	7	3680788	3696522	38	1
ENSMUSG00000035597	12	65083107	65110160	39	1
ENSMUSG00000035623	7	97229096	97341985	33	1
ENSMUSG00000035629	16	32642073	32698136	37	1
ENSMUSG00000035637	4	44981395	44990734	23	1
ENSMUSG00000035642	7	97199538	97228704	35	1
ENSMUSG00000035666	2	28712311	28730372	12	1
ENSMUSG00000035762	13	84370415	84444260	30	3
ENSMUSG00000035770	8	105144312	105169679	29	1
ENSMUSG00000035798	10	110777641	110846001	38	1
ENSMUSG00000035835	10	79696309	79710468	31	1
ENSMUSG00000035842	17	66430515	66459169	46	2
ENSMUSG00000035849	11	99123587	99134911	11	1
ENSMUSG00000035898	5	86257146	86320662	37	1
ENSMUSG00000035933	12	31704868	31987629	31	3
ENSMUSG00000035941	9	85569413	85631387	41	1
ENSMUSG00000035949	2	34694526	34716323	36	3
ENSMUSG00000035954	12	40495951	40896873	73	4
ENSMUSG00000036019	10	105023524	105410312	21	1
ENSMUSG00000036046 ENSMUSG00000080441	15	84828137	84872752	19	2
ENSMUSG00000036053	2	52747872	53023816	35	2
ENSMUSG00000036054	8	70686876	70732565	41	6
ENSMUSG00000036087	5	73071647	73136172	19	2
ENSMUSG00000036091 ENSMUSG00000010051 ENSMUSG00000079334	9	107454126	107464558	29	1
ENSMUSG00000036097	19	44919590	44971738	29	1
ENSMUSG00000036104	1	127796510	127871605	40	1
ENSMUSG00000036109	X	50206146	50295409	24	1
ENSMUSG00000036112	10	93694351	93732955	52	2
ENSMUSG00000036167	15	93296231	93389391	22	1
ENSMUSG00000036198	X	48552822	48589121	21	1
ENSMUSG00000036202	2	51962844	52012395	52	1
ENSMUSG00000036218	15	92294762	92669700	16	1
ENSMUSG00000036282	14	49409683	49428488	15	1
ENSMUSG00000036298	15	91151899	91457464	14	1
ENSMUSG00000036330	8	69490363	69541887	26	2
ENSMUSG00000036371	6	67215160	67274720	45	5
ENSMUSG00000036372	19	10181378	10185188	9	1
ENSMUSG00000036395	9	26674340	26717764	37	2
ENSMUSG00000036422	14	80004215	80008752	12	1
ENSMUSG00000036435	5	76677158	76718141	44	5
ENSMUSG00000036461	14	79718634	79819934	13	1
ENSMUSG00000036466	9	64292908	64616487	43	1
ENSMUSG00000036473 ENSMUSG00000117406	17	24394405	24428505	56	1
ENSMUSG00000036499	10	95776512	95881380	38	1
ENSMUSG00000036501	18	34575404	34639884	48	2
ENSMUSG00000036503	3	57643483	57742654	32	1
ENSMUSG00000036529	15	89172439	89199514	73	3
ENSMUSG00000036550	8	96446079	96534092	88	2
ENSMUSG00000036552	17	15261470	15310306	59	2
ENSMUSG00000036565	5	140606333	140634786	24	1
ENSMUSG00000036617	2	19914591	20815524	60	1
ENSMUSG00000036620	11	50101717	50125930	23	1
ENSMUSG00000036622	4	140714184	140734641	46	2
ENSMUSG00000036641	2	58711082	58991027	23	1
ENSMUSG00000036644	11	50022223	50063612	36	1
ENSMUSG00000036646	2	25222350	25242224	22	1
ENSMUSG00000036667	6	42644936	42687022	25	2
ENSMUSG00000036676	10	100279764	100323212	25	1
ENSMUSG00000036678	15	102246687	102259206	38	1
ENSMUSG00000036745	3	146558122	146689764	31	1
ENSMUSG00000036768	9	122780111	122847798	70	1
ENSMUSG00000036790	X	65692924	65704999	5	1
ENSMUSG00000036792	2	48839520	49215417	51	3
ENSMUSG00000036815	1	123249200	124773776	35	1
ENSMUSG00000036817	5	139186392	139235595	68	1
ENSMUSG00000036819	11	59340871	59349393	12	1
ENSMUSG00000036826 ENSMUSG00000109378 ENSMUSG00000078765	7	30262726	30267387	92	2
ENSMUSG00000036834	3	63603655	63806893	48	1
ENSMUSG00000036864	7	30238559	30251724	23	1
ENSMUSG00000036913 ENSMUSG00000090118 ENSMUSG00000031985	8	125519831	125616796	46	6
ENSMUSG00000036928	5	138278502	138310655	56	2
ENSMUSG00000036940	4	136277851	136330034	40	1
ENSMUSG00000036955	10	62374405	62414236	24	3
ENSMUSG00000036959	X	47430235	47496926	23	1
ENSMUSG00000036977	8	80438449	80505688	10	1
ENSMUSG00000036983	17	3569531	3608056	13	3
ENSMUSG00000036986	9	58125359	58157069	29	1
ENSMUSG00000037016	3	53421359	53564776	30	1
ENSMUSG00000037017	5	138115165	138132527	17	2
ENSMUSG00000037049	7	105203567	105207596	12	1
ENSMUSG00000037058	18	35731670	35750240	28	1
ENSMUSG00000037072	3	144276065	144303441	15	1
ENSMUSG00000037089	17	45874800	45878597	18	3
ENSMUSG00000037098	17	26208010	26288529	24	1
ENSMUSG00000037104	17	87415107	87445267	8	2
ENSMUSG00000037111	3	51422740	51468300	14	1
ENSMUSG00000037119	15	58287317	58329589	31	1
ENSMUSG00000037143	2	145776704	146056959	53	1
ENSMUSG00000037148	8	77976995	78244582	25	1
ENSMUSG00000037149	12	13266974	13299214	31	1
ENSMUSG00000037169	12	12986094	12991915	7	1
ENSMUSG00000037172	6	40378309	40413069	15	1
ENSMUSG00000037174	3	51160141	51248084	38	1
ENSMUSG00000037188	4	135269199	135300941	16	0
ENSMUSG00000037210	5	34527277	34643800	29	1
ENSMUSG00000037217	X	20726750	20787243	16	1
ENSMUSG00000037234	8	26511449	26609252	44	2
ENSMUSG00000037235	5	34331227	34345064	14	2
ENSMUSG00000037236 ENSMUSG00002075136 ENSMUSG00000105743 ENSMUSG00002076696 ENSMUSG00000065649 ENSMUSG00000117869 ENSMUSG00000117694	18	35686424	35726888	92	1
ENSMUSG00000037287	9	42323612	42419105	23	1
ENSMUSG00000037321	17	34406527	34416199	28	1
ENSMUSG00000037325	3	36627291	36667626	28	1
ENSMUSG00000037331	11	57899890	57952860	25	1
ENSMUSG00000037336	12	4912440	4924359	28	1
ENSMUSG00000037343	15	54878527	54935548	40	2
ENSMUSG00000037353	15	100366904	100377045	28	1
ENSMUSG00000037369	X	18028814	18146175	47	1
ENSMUSG00000037373	5	33405067	33432338	34	1
ENSMUSG00000037386	15	39061656	39547768	52	2
ENSMUSG00000037395	1	191782846	191822359	42	3
ENSMUSG00000037400	3	35808255	35910425	51	1
ENSMUSG00000037405	9	20927281	20940113	8	1
ENSMUSG00000037410	9	90084080	90152857	21	1
ENSMUSG00000037458	15	38487671	38519510	31	2
ENSMUSG00000037461	1	191307748	191355800	29	1
ENSMUSG00000037470	1	36179108	36283801	63	1
ENSMUSG00000037475	X	40883868	41009551	71	1
ENSMUSG00000037514 ENSMUSG00000086329	2	131104415	131141755	28	2
ENSMUSG00000037533	11	54413673	54590111	49	1
ENSMUSG00000037541	7	143555665	143978231	36	5
ENSMUSG00000037572	14	47478401	47514314	35	1
ENSMUSG00000037606	7	143242499	143310722	33	1
ENSMUSG00000037608	10	20188215	20220359	41	2
ENSMUSG00000037646	15	35371306	35931375	76	1
ENSMUSG00000037661	3	30910099	30951341	16	1
ENSMUSG00000037669	12	8258107	8335759	32	1
ENSMUSG00000037674	9	72439522	72530219	24	3
ENSMUSG00000037679	12	112555218	112581991	27	1
ENSMUSG00000037685	5	67775483	68004777	62	1
ENSMUSG00000037709	6	58909075	59001534	27	2
ENSMUSG00000037730	3	30656214	30674022	19	4
ENSMUSG00000037747	10	70393512	70491795	29	1
ENSMUSG00000037784	9	99511549	99551309	30	1
ENSMUSG00000037795	5	65920864	65987451	35	2
ENSMUSG00000037805	17	28547445	28550007	38	2
ENSMUSG00000037815	18	35251912	35387832	38	1
ENSMUSG00000037846	10	67815400	67895570	32	2
ENSMUSG00000037852	8	65045576	65146088	15	1
ENSMUSG00000037857	11	77576981	77632747	11	2
ENSMUSG00000037860	1	173178445	173293606	24	2
ENSMUSG00000037868	10	67371305	67378018	16	1
ENSMUSG00000037892	3	49697745	49711774	16	1
ENSMUSG00000037902	2	129434755	129474148	33	1
ENSMUSG00000037907	11	77361311	77380504	30	1
ENSMUSG00000037916	19	4057384	4062806	43	1
ENSMUSG00000037921	8	62381121	62491278	50	1
ENSMUSG00000037926	11	77107113	77351046	27	2
ENSMUSG00000037935	11	99099873	99121843	22	1
ENSMUSG00000037965	16	10954456	10994257	60	1
ENSMUSG00000037971	9	50674128	50686820	27	1
ENSMUSG00000037979	5	124911482	124939488	9	1
ENSMUSG00000037992	11	98818644	98865768	19	1
ENSMUSG00000037997	6	127423803	127471224	28	4
[truncated: 1,106 more rows]
