# Supplementary material for: Tsukushi proteoglycan maintains RNA splicing and developmental signaling network in GFAP-expressing subventricular zone neural stem/progenitor cells
Source: Front Cell Dev Biol. 2022 Nov 21;10:994588. doi: 10.3389/fcell.2022.994588 (PMC9720143; doi:10.3389/fcell.2022.994588)
Supplement: Supplementary file 5 [file Table4.XLSX]

## Sheet: Sheet1
DEXSeq differential exon usage test ( SVZ Tissue from post natal day 3 pups)
Experimental design
sample	Condition	Conditions	Genotype
dataset_d5ce24c6-b300-4fcd-aac6-2bce55f841b2.dat	2_Knockout	Wt,Wildtype	TSK+/+
dataset_12b9880b-21d7-41d0-86ea-ce4a96da0f33.dat	2_Knockout	TSK KO, Knockout	TSK -/-
dataset_62f871a2-fa61-49b7-8c8d-609229d221ec.dat	2_Knockout
dataset_cae10f22-6b46-469b-9e91-7aa8cc7ac9d8.dat	1_Wildtype
dataset_70fdb763-7495-4271-99f5-efadd0451fdb.dat	1_Wildtype
dataset_4974faea-7df4-45cc-9437-8d46a1e167d9.dat	1_Wildtype
formulaDispersion = full
formula0 = reduced
formula1 = full
DEU result table
geneID	chr	start	end	total_exons	exon_changes
ENSMUSG00000011179	chr12	17544873	17551502	12	1
ENSMUSG00000012405	chr14	18267823	18271391	13	3
ENSMUSG00000016921	chr2	162931528	162937121	15	1
ENSMUSG00000016995	chr2	164389393	164405160	15	1
ENSMUSG00000021134	chr12	80945504	80950507	33	3
ENSMUSG00000021306	chr13	13357623	13393624	7	1
ENSMUSG00000021807	chr14	19811402	19823823	8	4
ENSMUSG00000025362	chr10	128624530	128626506	4	1
ENSMUSG00000025451	chr13	119428601	119458218	26	1
ENSMUSG00000026150	chr1	82724890	82752394	39	1
ENSMUSG00000026309	chr1	91373861	91398815	42	1
ENSMUSG00000026473 ENSMUSG00000099227	chr1	153899926	153909723	17	1
ENSMUSG00000028034	chr3	152210458	152236830	26	2
ENSMUSG00000028693	chr4	116601052	116627941	29	1
ENSMUSG00000029221	chr5	67306955	67358565	24	1
ENSMUSG00000029328	chr5	100033577	100039664	24	1
ENSMUSG00000030357	chr6	128429735	128438677	16	1
ENSMUSG00000031367	chrX	163909017	163933666	13	1
ENSMUSG00000034674	chr10	82629828	82650799	32	3
ENSMUSG00000034685	chr11	102436981	102447682	14	1
ENSMUSG00000035242 ENSMUSG00000087993	chr10	80826656	80829290	26	1
ENSMUSG00000035299	chrX	169685199	170005736	36	2
ENSMUSG00000036333	chr12	24974932	25059697	32	1
ENSMUSG00000036766	chr1	84369839	84696221	18	1
ENSMUSG00000037720	chr5	67260565	67291461	24	1
ENSMUSG00000038141	chr17	6270475	6305783	17	1
ENSMUSG00000039671	chr2	165784152	165899016	63	1
ENSMUSG00000041477	chr6	119175253	119221616	19	1
ENSMUSG00000042605	chr5	121711337	121816493	60	1
ENSMUSG00000044573	chr12	30893326	30911612	7	1
ENSMUSG00000044712	chr12	73286779	73354049	31	1
ENSMUSG00000044770	chr10	42860370	42960780	27	1
ENSMUSG00000046434	chr15	103240432	103244955	11	1
ENSMUSG00000047284	chr11	69901072	69913820	57	1
ENSMUSG00000049580	chr7	98350668	98361328	8	3
ENSMUSG00000057738	chr2	29965560	30031451	83	1
ENSMUSG00000058407	chr1	37985189	37997893	23	3
ENSMUSG00000073609	chr1	93824909	93852348	24	2
ENSMUSG00000089083 ENSMUSG00000072772 ENSMUSG00000004263	chr6	124739183	124756524	29	1
ENSMUSG00000094114 ENSMUSG00000074634	chr13	119487941	119610458	11	1
ENSMUSG00000095041	chrUn_JH584304	52190	59690	11	2
ENSMUSG00000100252 ENSMUSG00000093073	chr3	17789921	17808970	18	2
