# Supplementary material for: Tsukushi proteoglycan maintains RNA splicing and developmental signaling network in GFAP-expressing subventricular zone neural stem/progenitor cells
Source: Front Cell Dev Biol. 2022 Nov 21;10:994588. doi: 10.3389/fcell.2022.994588 (PMC9720143; doi:10.3389/fcell.2022.994588)
Supplement: Supplementary file 6 [file Table1.XLSX]

## Sheet: Sheet1
Significant DEGs (Stringtie-Ballgown)
Unnamed row in the gene name column indicates novel transcript
id	feature	fc	pval	qval	gene_name
MSTRG.34133	gene	8.85122	0.0279406	0.149465	Dynlrb2
MSTRG.890	gene	7.47207	0.00908761	0.0973631	Cfap65
MSTRG.890	gene	7.47207	0.00908761	0.0973631	.
MSTRG.29536	gene	6.95658	0.0142912	0.112551	.
MSTRG.29536	gene	6.95658	0.0142912	0.112551	Lrrc23
MSTRG.18607	gene	6.74582	0.00293631	0.0668895	1700007K13Rik
MSTRG.36108	gene	6.52923	0.0107433	0.102218	Zmynd10
MSTRG.36108	gene	6.52923	0.0107433	0.102218	.
MSTRG.5546	gene	6.30369	0.0207041	0.132069	Tekt1
MSTRG.10018	gene	6.04691	0.0048954	0.0796355	Gm10735
MSTRG.10020	gene	5.75423	0.00308779	0.0676154	.
MSTRG.20697	gene	5.7258	0.0175551	0.123822	Pltp
MSTRG.20697	gene	5.7258	0.0175551	0.123822	.
MSTRG.5366	gene	5.70145	0.0121842	0.106996	Cfap52
MSTRG.18859	gene	5.59515	0.0148587	0.114576	Morn5
MSTRG.36372	gene	5.38247	0.00507063	0.0812375	Dlec1
MSTRG.36372	gene	5.38247	0.00507063	0.0812375	.
MSTRG.6742	gene	5.28641	0.0142787	0.112551	Foxj1
MSTRG.6742	gene	5.28641	0.0142787	0.112551	.
MSTRG.4349	gene	5.2602	0.0045956	0.0776173	Nemp1
MSTRG.4349	gene	5.2602	0.0045956	0.0776173	.
MSTRG.14204	gene	5.2073	0.00083359	0.046029	Mrps6
MSTRG.10022	gene	5.19919	0.0141876	0.112451	.
MSTRG.33876	gene	5.1011	0.00543567	0.0820362	Tppp3
MSTRG.10015	gene	5.08558	0.0137791	0.111769	Cdc20b
MSTRG.10015	gene	5.08558	0.0137791	0.111769	Mir449c
MSTRG.10015	gene	5.08558	0.0137791	0.111769	.
MSTRG.21518	gene	5.00236	0.010737	0.102218	.
MSTRG.21518	gene	5.00236	0.010737	0.102218	Tm4sf1
MSTRG.10023	gene	5.00103	0.0163032	0.119165	Gm9848
MSTRG.28544	gene	4.98572	0.000141526	0.0334497	Fkbp14
MSTRG.7100	gene	4.95459	0.00289876	0.0668895	.
MSTRG.7100	gene	4.95459	0.00289876	0.0668895	2410004P03Rik
MSTRG.21179	gene	4.94954	0.0354669	0.169979	.
MSTRG.21179	gene	4.94954	0.0354669	0.169979	Tmem212
MSTRG.24525	gene	4.92294	0.0100174	0.100284	Dnali1
MSTRG.3057	gene	4.85479	0.00294561	0.0668895	.
MSTRG.17300	gene	4.85051	0.0344229	0.16734	Ppp1r32
MSTRG.10473	gene	4.84282	0.00686367	0.0888048	.
MSTRG.23488	gene	4.83679	0.00549513	0.0825414	Car9
MSTRG.23488	gene	4.83679	0.00549513	0.0825414	.
MSTRG.28777	gene	4.82138	0.0126409	0.108604	.
MSTRG.28777	gene	4.82138	0.0126409	0.108604	Dnah6
MSTRG.36399	gene	4.75112	0.00742012	0.0903243	.
MSTRG.6185	gene	4.73107	0.016163	0.118628	Lrrc46
MSTRG.34573	gene	4.65529	0.00749275	0.0908803	.
MSTRG.34573	gene	4.65529	0.00749275	0.0908803	1700012B09Rik
MSTRG.10380	gene	4.6313	0.0104928	0.10152	.
MSTRG.20310	gene	4.60988	0.0289122	0.152606	.
MSTRG.34590	gene	4.58218	0.0337794	0.166248	.
MSTRG.34590	gene	4.58218	0.0337794	0.166248	Deup1
MSTRG.11252	gene	4.57351	0.00719538	0.0900816	Fam216b
MSTRG.11252	gene	4.57351	0.00719538	0.0900816	.
MSTRG.6668	gene	4.56168	0.00360267	0.070761	Dnai2
MSTRG.15736	gene	4.55569	0.00610731	0.0854744	.
MSTRG.15736	gene	4.55569	0.00610731	0.0854744	C230072F16Rik
MSTRG.3344	gene	4.55258	0.00307298	0.0676154	Gm17455
MSTRG.12290	gene	4.54558	0.0191488	0.127685	.
MSTRG.14927	gene	4.51033	0.0435002	0.185859	Rsph1
MSTRG.5341	gene	4.50689	0.0261982	0.146049	Dnah9
MSTRG.1170	gene	4.46303	0.0177382	0.124394	.
MSTRG.1170	gene	4.46303	0.0177382	0.124394	Crocc2
MSTRG.5655	gene	4.44572	0.00817962	0.0941242	1700016K19Rik
MSTRG.5655	gene	4.44572	0.00817962	0.0941242	.
MSTRG.23421	gene	4.42456	0.0149146	0.114684	1110017D15Rik
MSTRG.33679	gene	4.37406	0.00551676	0.0826317	Gm19935
MSTRG.10014	gene	4.36969	0.0250563	0.143302	.
MSTRG.10014	gene	4.36969	0.0250563	0.143302	Mcidas
MSTRG.10013	gene	4.31246	0.0215236	0.133854	Ccno
MSTRG.26605	gene	4.28689	0.00342472	0.0692866	.
MSTRG.2541	gene	4.25447	0.00535998	0.0819552	Ccdc170
MSTRG.26390	gene	4.228	0.0214054	0.133696	.
MSTRG.26390	gene	4.228	0.0214054	0.133696	Spata18
MSTRG.32289	gene	4.20357	0.000605401	0.0446463	Fuom
MSTRG.23692	gene	4.20273	0.00898703	0.0971664	.
MSTRG.10222	gene	4.19567	0.013323	0.110683	Fam107a
MSTRG.13236	gene	4.1492	0.00954935	0.0986007	.
MSTRG.13236	gene	4.1492	0.00954935	0.0986007	Spag6l
MSTRG.36650	gene	4.13477	0.00494191	0.0800639	Ftsj1
MSTRG.22363	gene	4.12723	0.000454218	0.0413509	.
MSTRG.8260	gene	4.11823	0.0165913	0.11964	Ak7
MSTRG.8260	gene	4.11823	0.0165913	0.11964	.
MSTRG.14434	gene	4.11045	0.0104083	0.101266	.
MSTRG.5761	gene	4.10743	0.0328658	0.163988	Ift20
MSTRG.3754	gene	4.0818	4.46063e-06	0.0231049	.
MSTRG.3754	gene	4.0818	4.46063e-06	0.0231049	Apba3
MSTRG.7732	gene	4.08176	0.000845117	0.0462687	Hspa2
MSTRG.32275	gene	4.07082	0.00288438	0.0668895	.
MSTRG.32275	gene	4.07082	0.00288438	0.0668895	Cfap46
MSTRG.32275	gene	4.07082	0.00288438	0.0668895	Gm4459
MSTRG.15224	gene	4.05649	0.00550921	0.0825966	Tcte1
MSTRG.29036	gene	4.00073	0.0232198	0.137972	Ruvbl1
MSTRG.33797	gene	3.99139	0.00796155	0.0935866	Ccdc113
MSTRG.30319	gene	3.97431	0.00140705	0.0535467	.
MSTRG.3960	gene	3.9125	0.00902755	0.0971664	Cfap54
MSTRG.3960	gene	3.9125	0.00902755	0.0971664	.
MSTRG.23349	gene	3.88799	0.022441	0.135926	.
MSTRG.23349	gene	3.88799	0.022441	0.135926	Cfap206
MSTRG.2975	gene	3.86735	0.014164	0.112451	Rsph4a
MSTRG.25390	gene	3.83395	0.0089039	0.0971664	.
MSTRG.25390	gene	3.83395	0.0089039	0.0971664	Cfap69
MSTRG.7329	gene	3.82513	0.00336884	0.0688848	Efcab10
MSTRG.21301	gene	3.82487	0.000209507	0.0358904	Anxa5
MSTRG.20395	gene	3.81512	0.00857442	0.0954811	6820408C15Rik
MSTRG.20395	gene	3.81512	0.00857442	0.0954811	.
MSTRG.26660	gene	3.8097	0.00668011	0.0879868	Cds1
MSTRG.14242	gene	3.80571	0.000689348	0.045284	Vps26c
MSTRG.2832	gene	3.7749	0.00502199	0.081113	.
MSTRG.3566	gene	3.7716	0.00718397	0.0900816	Chchd10
MSTRG.11964	gene	3.76755	0.00729347	0.0902572	.
MSTRG.11964	gene	3.76755	0.00729347	0.0902572	Rgs22
MSTRG.10777	gene	3.75566	0.0231794	0.137954	Rnase4
MSTRG.36398	gene	3.75376	0.00897324	0.0971664	.
MSTRG.36398	gene	3.75376	0.00897324	0.0971664	Ttc21a
MSTRG.5422	gene	3.74072	0.0169035	0.121	.
MSTRG.11962	gene	3.72681	0.00598284	0.0848879	.
MSTRG.12696	gene	3.72071	0.00620184	0.0859191	.
MSTRG.25269	gene	3.68382	0.0116584	0.105159	.
MSTRG.13270	gene	3.66561	0.0138392	0.111865	Lrrc74b
MSTRG.31659	gene	3.66182	0.0216658	0.134259	Lrrc51
MSTRG.35802	gene	3.65776	0.0420658	0.183332	Ctsh
MSTRG.35545	gene	3.65267	0.00308603	0.0676154	Myo1e
MSTRG.21654	gene	3.64339	0.0108425	0.102218	Mlf1
MSTRG.21654	gene	3.64339	0.0108425	0.102218	.
MSTRG.11873	gene	3.63952	0.00778912	0.092729	Dnah5
MSTRG.11873	gene	3.63952	0.00778912	0.092729	.
MSTRG.33782	gene	3.63116	0.0191273	0.127685	.
MSTRG.29402	gene	3.61241	0.0398162	0.179392	Zfand4
MSTRG.22930	gene	3.59088	0.0102258	0.100584	Acadm
MSTRG.25222	gene	3.58598	0.00252154	0.0654694	.
MSTRG.25230	gene	3.5769	0.00926168	0.0981789	Trp73
MSTRG.25230	gene	3.5769	0.00926168	0.0981789	.
MSTRG.1521	gene	3.574	0.0129366	0.109253	Prelp
MSTRG.23967	gene	3.56728	0.00618863	0.0859061	.
MSTRG.967	gene	3.56615	0.00790194	0.0934171	.
MSTRG.967	gene	3.56615	0.00790194	0.0934171	Daw1
MSTRG.35152	gene	3.55986	0.000210019	0.0358904	.
MSTRG.24069	gene	3.55593	0.00647673	0.0869683	Dnai4
MSTRG.24069	gene	3.55593	0.00647673	0.0869683	.
MSTRG.13665	gene	3.55138	0.00585464	0.0845726	Cfap91
MSTRG.2072	gene	3.54872	0.0136388	0.111015	Cfap126
MSTRG.2072	gene	3.54872	0.0136388	0.111015	.
MSTRG.5227	gene	3.54654	0.00433544	0.0754756	.
MSTRG.27230	gene	3.5306	0.0427075	0.184358	Lrrc43
MSTRG.27230	gene	3.5306	0.0427075	0.184358	.
MSTRG.19956	gene	3.52272	0.00349699	0.0698221	Galk2
MSTRG.19956	gene	3.52272	0.00349699	0.0698221	.
MSTRG.34910	gene	3.51684	0.000556779	0.0442111	Spa17
MSTRG.26609	gene	3.48802	0.00224869	0.0636409	.
MSTRG.19963	gene	3.48049	0.0161303	0.11862	Hdc
MSTRG.23570	gene	3.48	0.00852142	0.0951439	.
MSTRG.23570	gene	3.48	0.00852142	0.0951439	Ccdc180
MSTRG.13271	gene	3.47515	0.00349828	0.0698221	P2rx6
MSTRG.13271	gene	3.47515	0.00349828	0.0698221	.
MSTRG.21491	gene	3.4745	0.0407957	0.181027	Ccna1
MSTRG.21491	gene	3.4745	0.0407957	0.181027	.
MSTRG.21712	gene	3.46141	0.0231857	0.137954	.
MSTRG.32304	gene	3.46104	0.000101403	0.0334497	Ifitm3
MSTRG.12684	gene	3.45891	0.0331151	0.164622	Odf3b
MSTRG.12684	gene	3.45891	0.0331151	0.164622	.
MSTRG.25670	gene	3.45849	0.0420825	0.183355	Galnt11
MSTRG.27287	gene	3.4451	0.0222207	0.135642	.
MSTRG.27287	gene	3.4451	0.0222207	0.135642	Dnah10
MSTRG.21708	gene	3.44479	0.0149651	0.114783	.
MSTRG.31925	gene	3.43848	0.0108964	0.102293	Vwa3a
MSTRG.31925	gene	3.43848	0.0108964	0.102293	.
MSTRG.22854	gene	3.43652	0.0211207	0.133158	Dnai3
MSTRG.22854	gene	3.43652	0.0211207	0.133158	.
MSTRG.4620	gene	3.42939	0.00661899	0.0878124	.
MSTRG.851	gene	3.4266	0.00359915	0.070761	.
MSTRG.3059	gene	3.42308	0.00349896	0.0698221	.
MSTRG.2375	gene	3.42268	0.00264292	0.0658813	.
MSTRG.32878	gene	3.42229	0.02412	0.141109	Got1l1
MSTRG.32878	gene	3.42229	0.02412	0.141109	.
MSTRG.27965	gene	3.41952	0.00334023	0.0687125	.
MSTRG.27965	gene	3.41952	0.00334023	0.0687125	1700019G24Rik
MSTRG.15446	gene	3.41941	0.00563023	0.0831546	Rfx2
MSTRG.15446	gene	3.41941	0.00563023	0.0831546	.
MSTRG.25755	gene	3.40111	0.0137246	0.111456	Fam166c
MSTRG.31910	gene	3.39736	0.0213756	0.133675	.
MSTRG.28884	gene	3.38283	0.0138575	0.111865	1700003E16Rik
MSTRG.29826	gene	3.37535	0.0124999	0.108094	.
MSTRG.3567	gene	3.36221	0.0284532	0.151169	.
MSTRG.23969	gene	3.34591	0.00358984	0.0707145	.
MSTRG.30070	gene	3.31503	8.02103e-05	0.0315957	Zfp128
MSTRG.21973	gene	3.31438	0.00663568	0.0878688	Hax1
MSTRG.32129	gene	3.30364	0.00155554	0.0548837	Rusf1
MSTRG.12485	gene	3.30353	0.0195102	0.128693	Xpnpep3
MSTRG.17439	gene	3.30017	0.0176296	0.123912	1700028P14Rik
MSTRG.14708	gene	3.28253	0.00999754	0.100261	Tekt4
MSTRG.19841	gene	3.28167	0.00140506	0.0535467	Snap23
MSTRG.2122	gene	3.25148	0.0182701	0.126025	Cfap45
MSTRG.12808	gene	3.24841	0.00362217	0.0708242	Ccdc65
MSTRG.12808	gene	3.24841	0.00362217	0.0708242	.
MSTRG.6897	gene	3.24534	0.027395	0.148372	Pycr1
MSTRG.8505	gene	3.24157	0.0129825	0.109507	Dnah11
MSTRG.28457	gene	3.23817	0.0478824	0.195935	Rarres2
MSTRG.9949	gene	3.23405	0.0107658	0.102218	.
MSTRG.33944	gene	3.23313	0.0131316	0.110139	.
MSTRG.21620	gene	3.23172	0.00099615	0.0497863	.
MSTRG.34592	gene	3.22543	0.00769631	0.0921526	.
MSTRG.18421	gene	3.22317	0.018811	0.126928	Enkur
MSTRG.21709	gene	3.21281	0.00522995	0.081687	.
MSTRG.13211	gene	3.2064	0.0140763	0.112295	Efcab1
MSTRG.22358	gene	3.20447	0.0126932	0.108854	Chil5
MSTRG.13537	gene	3.20038	0.00840616	0.0947046	Iqcg
MSTRG.2544	gene	3.19549	0.0232025	0.137972	Syne1
MSTRG.2544	gene	3.19549	0.0232025	0.137972	.
MSTRG.36074	gene	3.19503	0.0102118	0.100584	Abhd14b
MSTRG.36074	gene	3.19503	0.0102118	0.100584	.
MSTRG.26601	gene	3.19492	0.035421	0.169852	.
MSTRG.18399	gene	3.19418	0.0124038	0.107556	.
MSTRG.18399	gene	3.19418	0.0124038	0.107556	Armc3
MSTRG.15729	gene	3.18396	0.0131453	0.110139	Cdkl4
MSTRG.27040	gene	3.17922	0.00708909	0.0897472	.
MSTRG.11961	gene	3.17441	0.00744922	0.0904907	.
MSTRG.33584	gene	3.168	0.0345666	0.167936	Rad23a
MSTRG.22373	gene	3.16252	0.0129874	0.109507	Chia1
MSTRG.7336	gene	3.14614	0.0289412	0.152613	.
MSTRG.22033	gene	3.14522	0.0291337	0.153063	Riiad1
MSTRG.22355	gene	3.1396	0.00736236	0.0902572	Pifo
MSTRG.10019	gene	3.13433	0.00157615	0.0550773	Gpx8
MSTRG.10019	gene	3.13433	0.00157615	0.0550773	.
MSTRG.37155	gene	3.13078	0.00296962	0.0668895	.
MSTRG.22857	gene	3.12121	0.0263608	0.146277	.
MSTRG.31349	gene	3.12051	0.0223848	0.135909	Cfap161
MSTRG.31349	gene	3.12051	0.0223848	0.135909	.
MSTRG.23426	gene	3.11508	0.00759553	0.091629	Dnai1
MSTRG.34015	gene	3.1095	0.0308626	0.158015	Hydin
MSTRG.34015	gene	3.1095	0.0308626	0.158015	.
MSTRG.12873	gene	3.09	0.00952752	0.0986007	Gm49494
MSTRG.5535	gene	3.08162	0.000379459	0.0400841	Gm16013
MSTRG.11746	gene	3.0622	0.00587838	0.0845726	Capsl
MSTRG.8130	gene	3.05891	0.0228134	0.136838	3300002A11Rik
MSTRG.13801	gene	3.05476	0.011774	0.105435	Cfap44
MSTRG.13801	gene	3.05476	0.011774	0.105435	.
MSTRG.16220	gene	3.05348	0.0140352	0.112182	Nme5
MSTRG.16220	gene	3.05348	0.0140352	0.112182	.
MSTRG.21615	gene	3.05309	0.0186997	0.126766	.
MSTRG.32592	gene	3.0489	0.0129186	0.109217	.
MSTRG.24376	gene	3.04826	0.0195378	0.128714	.
MSTRG.24376	gene	3.04826	0.0195378	0.128714	Cfap57
MSTRG.9298	gene	3.04069	0.014315	0.112626	.
MSTRG.1171	gene	3.03658	0.00136908	0.0535467	.
MSTRG.1171	gene	3.03658	0.00136908	0.0535467	Sned1
MSTRG.2542	gene	3.026	0.00484258	0.0794041	.
MSTRG.27039	gene	3.02445	0.0179358	0.12511	Ccdc60
MSTRG.12409	gene	3.02073	0.00710635	0.0897472	.
MSTRG.36107	gene	3.02035	0.0254475	0.144296	Nprl2
MSTRG.11963	gene	3.01506	0.00642063	0.0867577	.
MSTRG.9083	gene	3.01438	0.0081811	0.0941242	.
MSTRG.36045	gene	3.01264	0.00530032	0.0818249	Nek11
MSTRG.23499	gene	3.01139	0.00586501	0.0845726	.
MSTRG.23499	gene	3.01139	0.00586501	0.0845726	Spag8
MSTRG.31333	gene	2.99919	0.0178894	0.124958	.
MSTRG.31998	gene	2.99758	0.0183274	0.126056	.
MSTRG.18621	gene	2.99061	0.00878397	0.0965811	Ak8
MSTRG.12877	gene	2.9887	0.000612487	0.0446463	.
MSTRG.24808	gene	2.98141	0.0286526	0.151653	Ubxn11
MSTRG.24808	gene	2.98141	0.0286526	0.151653	.
MSTRG.17598	gene	2.97812	0.0105355	0.10155	Pcgf5
MSTRG.17598	gene	2.97812	0.0105355	0.10155	.
MSTRG.28248	gene	2.97693	0.0361477	0.171677	Lrguk
MSTRG.28248	gene	2.97693	0.0361477	0.171677	.
MSTRG.1391	gene	2.97118	0.013798	0.111771	Map3k19
MSTRG.4577	gene	2.96845	0.00222151	0.0633231	Gm11992
MSTRG.34461	gene	2.96818	8.77298e-06	0.0231403	.
MSTRG.16813	gene	2.95391	0.0489688	0.197983	.
MSTRG.9946	gene	2.94771	0.000613173	0.0446463	.
MSTRG.15397	gene	2.94663	0.0370965	0.173638	Pot1b
MSTRG.21850	gene	2.93897	0.0207536	0.132225	.
MSTRG.21850	gene	2.93897	0.0207536	0.132225	Lrrc71
MSTRG.8292	gene	2.9388	0.0164613	0.119389	Yy1
MSTRG.6166	gene	2.93491	0.00407721	0.0734431	.
MSTRG.25547	gene	2.93047	0.00754977	0.0914323	Ccdc146
MSTRG.2777	gene	2.92336	0.00267349	0.0658813	.
MSTRG.2777	gene	2.92336	0.00267349	0.0658813	Myb
MSTRG.11969	gene	2.91764	0.0175062	0.123733	.
MSTRG.22372	gene	2.91674	0.00541785	0.0820149	.
MSTRG.15184	gene	2.89935	0.00482077	0.0792333	.
MSTRG.15184	gene	2.89935	0.00482077	0.0792333	Ankrd66
MSTRG.32279	gene	2.89033	0.0117654	0.105417	Kndc1
MSTRG.32279	gene	2.89033	0.0117654	0.105417	.
MSTRG.31235	gene	2.88459	0.0032273	0.0686966	Wdr93
MSTRG.22365	gene	2.87638	0.00141349	0.0535467	.
MSTRG.3054	gene	2.87454	0.0063219	0.0864538	.
MSTRG.3054	gene	2.87454	0.0063219	0.0864538	Ak9
MSTRG.3087	gene	2.87421	0.0213853	0.133675	.
MSTRG.24396	gene	2.87267	0.00588608	0.0845726	.
MSTRG.2374	gene	2.85359	0.0444429	0.188165	.
MSTRG.10021	gene	2.84613	0.00151723	0.0543771	4930563N14Rik
MSTRG.877	gene	2.84548	0.0378234	0.17517	.
MSTRG.877	gene	2.84548	0.0378234	0.17517	Plcd4
MSTRG.21150	gene	2.84492	0.00798609	0.0935866	.
MSTRG.11968	gene	2.84471	0.0112137	0.103271	.
MSTRG.15374	gene	2.84259	0.00539029	0.0819552	Efhb
MSTRG.22366	gene	2.83568	0.00201635	0.0613288	.
MSTRG.18881	gene	2.83198	0.00265878	0.0658813	Crb2
MSTRG.6167	gene	2.82568	0.0112103	0.103271	.
MSTRG.15509	gene	2.82421	0.039564	0.179046	Tmem232
MSTRG.25754	gene	2.82126	0.00703724	0.0894024	.
MSTRG.25754	gene	2.82126	0.00703724	0.0894024	Drc1
MSTRG.14269	gene	2.81953	0.00104183	0.0497863	.
MSTRG.4190	gene	2.81239	0.026539	0.146368	Mdm1
MSTRG.4190	gene	2.81239	0.026539	0.146368	.
MSTRG.34131	gene	2.80971	0.0127237	0.108854	.
MSTRG.21713	gene	2.80291	0.0167888	0.12045	.
MSTRG.6070	gene	2.79723	0.00604362	0.0851415	.
MSTRG.4898	gene	2.79305	0.008912	0.0971664	.
MSTRG.17397	gene	2.79284	0.0187798	0.126902	Anxa1
MSTRG.10017	gene	2.78954	0.0365081	0.172713	Mir449a
MSTRG.1955	gene	2.78361	0.0202985	0.130742	Gm20743
MSTRG.3069	gene	2.78238	0.0149104	0.114684	Ccdc162
MSTRG.28705	gene	2.78105	0.0139614	0.112122	.
MSTRG.9900	gene	2.77875	0.0115525	0.104811	Srek1ip1
MSTRG.35624	gene	2.77367	0.0154795	0.116754	Ccpg1os
MSTRG.35624	gene	2.77367	0.0154795	0.116754	.
MSTRG.4950	gene	2.77125	0.00931041	0.0981789	.
MSTRG.15341	gene	2.76034	0.00331844	0.0687125	Kif6
MSTRG.10261	gene	2.75989	0.00710981	0.0897472	.
MSTRG.10261	gene	2.75989	0.00710981	0.0897472	Cfap70
MSTRG.22361	gene	2.75328	0.00265067	0.0658813	Gm9504
MSTRG.6835	gene	2.74753	0.0217561	0.13436	Ccdc40
MSTRG.6835	gene	2.74753	0.0217561	0.13436	.
MSTRG.12270	gene	2.74144	0.0203687	0.131088	Ly6e
MSTRG.18058	gene	2.73855	0.00737315	0.0902572	.
MSTRG.18058	gene	2.73855	0.00737315	0.0902572	Meig1
MSTRG.18327	gene	2.73556	0.0209624	0.132808	Slc39a12
MSTRG.11747	gene	2.73484	0.00978536	0.0996404	.
MSTRG.11747	gene	2.73484	0.00978536	0.0996404	Spef2
MSTRG.22359	gene	2.73467	0.0335885	0.165799	.
MSTRG.25121	gene	2.73406	0.00437624	0.0755235	Ube4bos2
MSTRG.17566	gene	2.73396	0.0453712	0.190018	.
MSTRG.32237	gene	2.72946	0.00886392	0.0969232	.
MSTRG.24341	gene	2.72783	0.0158883	0.117815	Tmem53
MSTRG.12200	gene	2.72423	0.047356	0.194866	.
MSTRG.3402	gene	2.72284	0.000373562	0.0400841	Stox1
MSTRG.14717	gene	2.71245	0.00279599	0.066136	Rpusd1
MSTRG.24333	gene	2.71106	0.00934437	0.0981789	Dynlt4
MSTRG.8261	gene	2.71106	0.0084288	0.0947762	.
MSTRG.11967	gene	2.71032	0.0302957	0.156577	.
MSTRG.23965	gene	2.70881	0.00401159	0.073378	.
MSTRG.16196	gene	2.70734	0.0210746	0.132936	Wdr36
MSTRG.22855	gene	2.70657	0.0277805	0.14908	.
MSTRG.19267	gene	2.70444	0.0221639	0.135501	.
MSTRG.14	gene	2.7021	0.00648227	0.0869683	Rp1
MSTRG.4676	gene	2.70123	0.00760741	0.091641	Wdpcp
MSTRG.4676	gene	2.70123	0.00760741	0.091641	.
MSTRG.22231	gene	2.69925	0.0270612	0.147488	Spag17
MSTRG.37074	gene	2.69842	0.0265026	0.146368	.
MSTRG.37074	gene	2.69842	0.0265026	0.146368	Abcd1
MSTRG.35122	gene	2.69229	0.00661714	0.0878124	Ttc12
MSTRG.3056	gene	2.69223	0.011412	0.104251	Gm18305
MSTRG.33840	gene	2.69197	0.00341923	0.0692866	Cklf
MSTRG.6328	gene	2.69012	0.00406007	0.0734431	Cavin1
MSTRG.4051	gene	2.68905	0.0123057	0.107177	Lrriq1
MSTRG.1130	gene	2.68691	0.0383909	0.176276	Iqca
MSTRG.29387	gene	2.68559	0.0276761	0.148752	.
MSTRG.542	gene	2.68188	0.0478063	0.195734	Hibch
MSTRG.18557	gene	2.68056	0.0397111	0.179262	.
MSTRG.18557	gene	2.68056	0.0397111	0.179262	Ccdc187
MSTRG.35136	gene	2.67865	0.0133368	0.110683	Pih1d2
MSTRG.27558	gene	2.67834	0.011374	0.104241	Col26a1
MSTRG.11966	gene	2.67625	0.0139969	0.112135	.
MSTRG.27217	gene	2.67492	0.0155354	0.11691	Wdr66
MSTRG.27217	gene	2.67492	0.0155354	0.11691	.
MSTRG.23654	gene	2.67461	0.016993	0.121257	.
MSTRG.7733	gene	2.67335	0.0370613	0.173576	.
MSTRG.7733	gene	2.67335	0.0370613	0.173576	Ppp1r36
MSTRG.24240	gene	2.66807	0.00476474	0.07873	.
MSTRG.5398	gene	2.66762	0.0197704	0.129305	.
MSTRG.24239	gene	2.66638	0.00820225	0.0942609	.
MSTRG.4095	gene	2.66534	0.00860575	0.0954811	Pawr
MSTRG.5894	gene	2.66399	0.0156787	0.117255	Dusp14
MSTRG.14785	gene	2.65548	0.0170314	0.121477	.
MSTRG.14785	gene	2.65548	0.0170314	0.121477	Syngap1
MSTRG.30402	gene	2.65454	0.035469	0.169979	Spint2
MSTRG.30184	gene	2.65343	0.00148555	0.054293	Ercc1
MSTRG.14430	gene	2.65116	0.0124974	0.108094	Pacrg
MSTRG.20265	gene	2.63979	0.0121781	0.106996	.
MSTRG.34176	gene	2.63862	0.00812673	0.0940333	Dnaaf1
MSTRG.23486	gene	2.63704	0.0251123	0.143302	Arhgef39
MSTRG.2732	gene	2.6353	0.00612413	0.085517	.
MSTRG.27980	gene	2.63298	0.00268099	0.0658813	.
MSTRG.34739	gene	2.63266	0.026601	0.146447	Dpy19l2
MSTRG.3067	gene	2.62938	0.0264309	0.146277	Ppil6
MSTRG.3067	gene	2.62938	0.0264309	0.146277	.
MSTRG.1696	gene	2.62682	0.000333889	0.0384141	Trmt1l
MSTRG.1696	gene	2.62682	0.000333889	0.0384141	.
MSTRG.28120	gene	2.62661	0.017354	0.123114	.
MSTRG.28120	gene	2.62661	0.017354	0.123114	Iqub
MSTRG.24271	gene	2.62349	0.0297739	0.154835	.
MSTRG.7897	gene	2.61857	0.0150828	0.11536	.
MSTRG.6050	gene	2.61261	0.0023309	0.0640375	.
MSTRG.7941	gene	2.60835	0.00418366	0.0742122	Dnal1
MSTRG.7941	gene	2.60835	0.00418366	0.0742122	.
MSTRG.901	gene	2.60605	0.0217543	0.13436	Dnajb2
MSTRG.13167	gene	2.60123	0.000647572	0.0446463	.
MSTRG.32277	gene	2.60114	0.0105911	0.101751	.
MSTRG.9954	gene	2.59035	0.0178454	0.124761	.
MSTRG.32593	gene	2.58964	0.0189549	0.127251	.
MSTRG.32584	gene	2.58822	0.0151066	0.115367	7SK
MSTRG.35921	gene	2.58724	0.0179983	0.125333	.
MSTRG.22220	gene	2.58263	0.00871986	0.0960091	Wars2
MSTRG.672	gene	2.58199	0.0154101	0.11645	.
MSTRG.672	gene	2.58199	0.0154101	0.11645	Gm973
MSTRG.26816	gene	2.57963	0.0369833	0.173466	.
MSTRG.21706	gene	2.57407	0.00823799	0.0942609	.
MSTRG.22362	gene	2.5739	0.0180192	0.125423	.
MSTRG.36109	gene	2.5716	0.00128762	0.0529346	Gm34106
MSTRG.9952	gene	2.57107	0.00624262	0.0859191	.
MSTRG.21705	gene	2.56837	0.00735716	0.0902572	Gm37464
MSTRG.19537	gene	2.56707	0.00900486	0.0971664	Cd82
MSTRG.27220	gene	2.56523	0.0153592	0.11645	Gm15857
MSTRG.3904	gene	2.5642	0.0270638	0.147488	Washc3
MSTRG.3904	gene	2.5642	0.0270638	0.147488	.
MSTRG.15615	gene	2.56091	0.018306	0.126056	Togaram2
MSTRG.15615	gene	2.56091	0.018306	0.126056	.
MSTRG.34591	gene	2.56059	0.0273123	0.148222	.
MSTRG.18629	gene	2.56025	0.0315517	0.160098	Cfap77
MSTRG.32276	gene	2.55837	0.0316064	0.160171	.
MSTRG.24311	gene	2.55299	0.0167592	0.120292	Ccdc163
MSTRG.24311	gene	2.55299	0.0167592	0.120292	.
MSTRG.24230	gene	2.55281	0.00438769	0.0755647	.
MSTRG.25249	gene	2.55264	0.00476535	0.07873	Ttc34
MSTRG.16521	gene	2.54936	0.0426698	0.184295	.
MSTRG.33007	gene	2.5451	0.0107526	0.102218	Fam149a
MSTRG.18771	gene	2.54474	0.00824602	0.0942609	Ttc16
MSTRG.27560	gene	2.54334	0.00585317	0.0845726	Ift22
MSTRG.25899	gene	2.54044	0.0166864	0.119932	Cfap99
MSTRG.15	gene	2.54038	0.00377707	0.0719911	.
MSTRG.14454	gene	2.53662	0.00674396	0.0881084	Agpat4
MSTRG.23971	gene	2.53552	0.0198502	0.129486	.
MSTRG.31285	gene	2.53496	0.014945	0.114749	.
MSTRG.34097	gene	2.53234	0.00140161	0.0535467	.
MSTRG.32042	gene	2.52701	0.0361141	0.17162	.
MSTRG.32042	gene	2.52701	0.0361141	0.17162	Hirip3
MSTRG.14123	gene	2.52557	0.00433041	0.0754708	.
MSTRG.13212	gene	2.52118	0.0452501	0.189871	.
MSTRG.21251	gene	2.51707	0.0285531	0.151415	.
MSTRG.21251	gene	2.51707	0.0285531	0.151415	Ccdc39
MSTRG.3058	gene	2.51672	0.00323917	0.0687125	Gm18986
MSTRG.18901	gene	2.51627	0.0111621	0.103096	.
MSTRG.22238	gene	2.50157	0.0112647	0.103621	.
MSTRG.1401	gene	2.5005	0.000693079	0.045284	.
MSTRG.30079	gene	2.49844	0.00503124	0.0811764	Zswim9
MSTRG.29825	gene	2.49826	0.00888613	0.0970992	.
MSTRG.36594	gene	2.49747	0.0127779	0.109072	.
MSTRG.26550	gene	2.49427	0.00144489	0.0539775	Mir1961
MSTRG.37857	gene	2.49377	0.00777832	0.092729	.
MSTRG.22440	gene	2.49352	0.0159294	0.117855	1700013F07Rik
MSTRG.25796	gene	2.49003	0.00130833	0.0529346	.
MSTRG.25796	gene	2.49003	0.00130833	0.0529346	Ift172
MSTRG.36114	gene	2.48917	0.0260033	0.145371	Naa80
MSTRG.36114	gene	2.48917	0.0260033	0.145371	Hyal1
MSTRG.1438	gene	2.48772	0.00235301	0.0640803	.
MSTRG.8509	gene	2.48711	0.0162638	0.118973	.
MSTRG.32362	gene	2.4868	0.0241905	0.141359	H19
MSTRG.18687	gene	2.48657	0.00408983	0.0734431	Dolpp1
MSTRG.19063	gene	2.48515	0.013999	0.112135	.
MSTRG.35867	gene	2.48404	0.0214712	0.133769	.
MSTRG.22367	gene	2.48362	0.00942481	0.0984459	.
MSTRG.4315	gene	2.48341	0.0448296	0.189203	Gm23664
MSTRG.2702	gene	2.4814	0.0157051	0.117341	Aig1
MSTRG.16815	gene	2.48114	0.00471184	0.0784993	.
MSTRG.33138	gene	2.4741	0.000673232	0.045284	Gm45809
MSTRG.33138	gene	2.4741	0.000673232	0.045284	.
MSTRG.33138	gene	2.4741	0.000673232	0.045284	Nek1
MSTRG.35543	gene	2.47374	0.00506438	0.0812375	Fam81a
MSTRG.11841	gene	2.46377	0.00255584	0.0658813	Gm6330
MSTRG.24960	gene	2.46325	0.000889778	0.0475774	Crocc
MSTRG.24960	gene	2.46325	0.000889778	0.0475774	.
MSTRG.16814	gene	2.46172	0.0353997	0.169852	.
MSTRG.2549	gene	2.46077	0.0495409	0.19918	.
MSTRG.17986	gene	2.45797	0.0079283	0.0935866	Eno4
MSTRG.7898	gene	2.45773	0.0162104	0.118824	.
MSTRG.23794	gene	2.45739	0.00891813	0.0971664	Frmd3
MSTRG.1897	gene	2.45059	0.00849561	0.0949892	Ankrd45
MSTRG.1897	gene	2.45059	0.00849561	0.0949892	.
MSTRG.37409	gene	2.45054	0.0420058	0.183256	.
MSTRG.17580	gene	2.44615	0.0433919	0.185787	Acta2
MSTRG.9961	gene	2.44605	0.00815376	0.0941242	.
MSTRG.35242	gene	2.44461	0.00684838	0.0886882	Gm7435
MSTRG.27978	gene	2.4418	0.0227102	0.136528	.
MSTRG.9125	gene	2.44122	0.00102494	0.0497863	.
MSTRG.28755	gene	2.44046	0.0111147	0.102777	.
MSTRG.20593	gene	2.43984	0.0216731	0.134259	Lbp
MSTRG.27976	gene	2.43828	0.00182522	0.0587809	.
MSTRG.34075	gene	2.43406	0.0204978	0.131525	Tmem170
MSTRG.36048	gene	2.43382	0.0454275	0.190135	.
MSTRG.6105	gene	2.43348	0.00324902	0.0687125	Mycbpap
MSTRG.15021	gene	2.43017	0.0373807	0.174281	Cd320
MSTRG.23770	gene	2.42955	0.0166535	0.119804	.
MSTRG.35537	gene	2.42854	0.00403938	0.0734431	Anxa2
MSTRG.21707	gene	2.42566	0.029791	0.154835	.
MSTRG.17038	gene	2.42496	0.00236733	0.06414	.
MSTRG.25271	gene	2.42465	0.0151138	0.115367	.
MSTRG.26607	gene	2.42035	0.0063707	0.086751	Gm11111
MSTRG.17114	gene	2.41979	0.0210702	0.132936	Snx32
MSTRG.17114	gene	2.41979	0.0210702	0.132936	.
MSTRG.14040	gene	2.41691	0.00824391	0.0942609	Gm37694
MSTRG.23974	gene	2.41601	0.0259175	0.145371	.
MSTRG.3929	gene	2.41473	0.0364114	0.172363	.
MSTRG.25984	gene	2.41317	0.00698526	0.0892879	.
MSTRG.29898	gene	2.41312	0.00186349	0.0595304	.
MSTRG.33904	gene	2.4129	0.0320965	0.161623	.
MSTRG.9947	gene	2.41278	0.0383246	0.176116	.
MSTRG.15209	gene	2.4103	0.00650892	0.0870304	.
MSTRG.34144	gene	2.40968	0.00348541	0.0698221	1700030J22Rik
MSTRG.3111	gene	2.40563	0.00666605	0.0879775	Scml4
MSTRG.36879	gene	2.4025	0.000423204	0.0413091	Igsf1
MSTRG.21193	gene	2.40138	0.0156447	0.117055	Mir466q
MSTRG.28191	gene	2.4002	0.000133935	0.0334497	Cep41
MSTRG.21779	gene	2.39925	0.026536	0.146368	.
MSTRG.30481	gene	2.39907	0.0141673	0.112451	Dmkn
MSTRG.23968	gene	2.39816	0.0221287	0.135443	Gm29064
MSTRG.18741	gene	2.39732	0.000732261	0.0456686	.
MSTRG.18741	gene	2.39732	0.000732261	0.0456686	Pomt1
MSTRG.14024	gene	2.39477	0.00783906	0.09302	.
MSTRG.24394	gene	2.38905	0.00722961	0.0900978	Ccdc30
MSTRG.24394	gene	2.38905	0.00722961	0.0900978	Ldha-ps2
MSTRG.30166	gene	2.38642	0.0290082	0.152613	.
MSTRG.30166	gene	2.38642	0.0290082	0.152613	Eml2
MSTRG.12429	gene	2.38289	0.000474296	0.0414101	Fam227a
MSTRG.12429	gene	2.38289	0.000474296	0.0414101	.
MSTRG.8452	gene	2.38258	0.0162286	0.118902	Nudt14
MSTRG.8452	gene	2.38258	0.0162286	0.118902	.
MSTRG.882	gene	2.3807	0.00955763	0.0986007	.
MSTRG.882	gene	2.3807	0.00955763	0.0986007	Stk36
MSTRG.3928	gene	2.37307	0.0159709	0.117891	.
MSTRG.35694	gene	2.37248	0.0190307	0.127436	Cd109
MSTRG.15866	gene	2.37035	0.00410939	0.0734738	Lhcgr
MSTRG.15866	gene	2.37035	0.00410939	0.0734738	.
MSTRG.9959	gene	2.36997	0.0245365	0.142362	.
MSTRG.25946	gene	2.36732	0.0141598	0.112451	Ccdc96
MSTRG.12410	gene	2.36626	0.00118868	0.0516259	.
MSTRG.6769	gene	2.36528	0.00193308	0.0601793	Sec14l1
MSTRG.24224	gene	2.36439	0.0144649	0.113299	.
MSTRG.21733	gene	2.36167	0.00189052	0.0598675	Gm17359
MSTRG.8074	gene	2.35996	0.00671534	0.0880909	Cep128
MSTRG.10219	gene	2.35943	0.0191853	0.127685	.
MSTRG.24819	gene	2.35879	0.0209706	0.132808	Paqr7
MSTRG.27283	gene	2.35818	0.00460512	0.0776173	Tctn2
MSTRG.31608	gene	2.35696	0.0419574	0.183256	Dnajb13
MSTRG.9951	gene	2.35504	0.0201715	0.130437	.
MSTRG.31598	gene	2.35403	0.0069584	0.0892005	P4ha3
MSTRG.31598	gene	2.35403	0.0069584	0.0892005	.
MSTRG.17450	gene	2.34934	0.0251396	0.143302	.
MSTRG.25070	gene	2.34655	0.0426492	0.184257	.
MSTRG.7512	gene	2.34457	0.0459692	0.191559	Srp54a
MSTRG.3227	gene	2.34441	0.00189302	0.0598675	.
MSTRG.34128	gene	2.34288	0.0165503	0.119511	.
MSTRG.34706	gene	2.33925	0.00797447	0.0935866	Elof1
MSTRG.34706	gene	2.33925	0.00797447	0.0935866	.
MSTRG.12719	gene	2.33918	0.00833682	0.0944146	Pdzrn4
MSTRG.21776	gene	2.33918	0.0165014	0.119389	.
MSTRG.12430	gene	2.33874	0.00735853	0.0902572	Cby1
MSTRG.10457	gene	2.33853	0.0105217	0.10155	.
MSTRG.10457	gene	2.33853	0.0105217	0.10155	Nek4
MSTRG.15241	gene	2.33806	0.00436065	0.0755111	Rsph9
MSTRG.31739	gene	2.33328	0.0140396	0.112182	Stk33
MSTRG.18677	gene	2.3324	0.0381224	0.175627	Kyat1
MSTRG.18057	gene	2.33195	0.013308	0.110682	.
MSTRG.34126	gene	2.3314	0.0426377	0.184257	.
MSTRG.18907	gene	2.33032	0.0305606	0.157357	.
MSTRG.15447	gene	2.32934	0.0013889	0.0535467	.
MSTRG.16896	gene	2.32566	0.0406542	0.180863	.
MSTRG.13266	gene	2.32319	0.0463159	0.192512	.
MSTRG.1402	gene	2.32102	0.00220201	0.0632429	.
MSTRG.8082	gene	2.31868	0.00104027	0.0497863	Gm47742
MSTRG.4622	gene	2.31834	0.0271663	0.147827	.
MSTRG.27794	gene	2.31822	0.0276602	0.148717	.
MSTRG.31539	gene	2.31732	0.000442876	0.0413509	.
MSTRG.3072	gene	2.3169	0.00312215	0.0679047	.
MSTRG.37139	gene	2.31544	0.0279852	0.149506	.
MSTRG.14152	gene	2.31431	0.00883367	0.0969232	Cfap298
MSTRG.30180	gene	2.31393	0.00744075	0.0904569	.
MSTRG.18651	gene	2.31377	0.0281606	0.150187	Coq4
MSTRG.3075	gene	2.31363	0.0184869	0.12645	.
MSTRG.9129	gene	2.31265	0.00423544	0.0745569	Ogn
MSTRG.32411	gene	2.3074	0.00926203	0.0981789	.
MSTRG.19768	gene	2.30676	0.0395854	0.179046	Fsip1
MSTRG.9950	gene	2.30674	0.0200191	0.129969	.
MSTRG.35143	gene	2.30514	0.00419058	0.0742122	1110032A03Rik
MSTRG.17299	gene	2.30276	0.0212586	0.133465	Lrrc10b
MSTRG.7998	gene	2.30026	0.0405896	0.180863	Ttll5
MSTRG.7998	gene	2.30026	0.0405896	0.180863	.
MSTRG.5228	gene	2.29901	0.0182974	0.126056	.
MSTRG.33824	gene	2.29719	0.00950052	0.0986007	.
MSTRG.23865	gene	2.29693	0.0050673	0.0812375	Ccdc171
MSTRG.12408	gene	2.29651	0.0190215	0.127436	.
MSTRG.1439	gene	2.29616	0.0405866	0.180863	.
MSTRG.13166	gene	2.29504	0.00684685	0.0886882	.
MSTRG.32232	gene	2.29213	0.00800864	0.0936157	Fank1
MSTRG.32232	gene	2.29213	0.00800864	0.0936157	.
MSTRG.24340	gene	2.29116	0.0322344	0.162066	Armh1
MSTRG.7824	gene	2.28653	0.0216851	0.134259	.
MSTRG.13780	gene	2.27941	0.0451614	0.18969	.
MSTRG.24308	gene	2.27646	0.00623028	0.0859191	Mmachc
MSTRG.22522	gene	2.27314	0.0125274	0.108131	Plppr4
MSTRG.7676	gene	2.27153	0.04631	0.192512	Dhrs7
MSTRG.5255	gene	2.26783	0.00671039	0.0880909	.
MSTRG.29983	gene	2.26571	0.000747938	0.0456686	Dnaaf3
MSTRG.29983	gene	2.26571	0.000747938	0.0456686	.
MSTRG.35108	gene	2.26294	0.000117578	0.0334497	Rexo2
MSTRG.26347	gene	2.26284	0.0159717	0.117891	.
MSTRG.6713	gene	2.2602	0.0454633	0.190177	Recql5
MSTRG.6713	gene	2.2602	0.0454633	0.190177	.
MSTRG.13168	gene	2.25978	0.00538961	0.0819552	.
MSTRG.23071	gene	2.2595	0.00381933	0.0722715	.
MSTRG.19652	gene	2.25866	0.0137907	0.111769	.
MSTRG.25942	gene	2.25839	0.0342525	0.166869	Mir7689
MSTRG.9089	gene	2.25829	0.00804307	0.0936215	.
MSTRG.16233	gene	2.25754	0.0127512	0.108962	.
MSTRG.24783	gene	2.25648	0.00807113	0.0938504	Nudc
MSTRG.27282	gene	2.25607	0.00787974	0.0932935	Gtf2h3
MSTRG.32620	gene	2.25409	0.0445424	0.188436	Dcun1d2
MSTRG.26349	gene	2.25361	0.0185301	0.126576	.
MSTRG.24885	gene	2.24943	0.00627079	0.0860512	.
MSTRG.1436	gene	2.248	0.0221003	0.135443	.
MSTRG.31200	gene	2.2461	0.0136417	0.111015	.
MSTRG.26606	gene	2.24327	0.0357486	0.170701	Gm24279
MSTRG.16238	gene	2.24249	0.0072741	0.0902572	.
MSTRG.2611	gene	2.24206	0.0247953	0.143051	.
MSTRG.34143	gene	2.24204	0.016736	0.12018	.
MSTRG.9267	gene	2.24106	0.0243776	0.141873	Kif27
MSTRG.24541	gene	2.23942	0.0265304	0.146368	Lsm10
MSTRG.9470	gene	2.23633	0.0338177	0.166291	1700001L19Rik
MSTRG.26819	gene	2.23598	0.0147231	0.11414	.
MSTRG.9674	gene	2.23575	0.0074081	0.0903243	.
MSTRG.10217	gene	2.23455	0.006025	0.0850302	Cfap20dc
MSTRG.21211	gene	2.22988	0.03814	0.175627	Lrrc34
MSTRG.37021	gene	2.2296	0.00858781	0.0954811	.
MSTRG.35685	gene	2.22542	0.0214874	0.133769	Gsta4
MSTRG.26348	gene	2.22211	0.0297441	0.154835	.
MSTRG.13890	gene	2.22104	0.0103212	0.100884	St3gal6
MSTRG.181	gene	2.21966	0.0148261	0.114479	Efhc1
MSTRG.1448	gene	2.21338	0.0188432	0.127008	.
MSTRG.1448	gene	2.21338	0.0188432	0.127008	Eif2d
MSTRG.5864	gene	2.21304	0.0191326	0.127685	.
MSTRG.5864	gene	2.21304	0.0191326	0.127685	Rad51d
MSTRG.25764	gene	2.21229	0.000806995	0.0459571	Mapre3
MSTRG.25764	gene	2.21229	0.000806995	0.0459571	.
MSTRG.37154	gene	2.21167	0.0196152	0.128954	Cfap47
MSTRG.17613	gene	2.20952	0.0494527	0.199077	Fgfbp3
MSTRG.24270	gene	2.20884	0.0243242	0.141633	.
MSTRG.34741	gene	2.2084	0.0201864	0.130437	.
MSTRG.17416	gene	2.20681	0.0438573	0.187065	.
MSTRG.17273	gene	2.20657	0.00733923	0.0902572	Ahnak
MSTRG.27545	gene	2.20609	0.00713961	0.0899648	Lrwd1
MSTRG.8080	gene	2.2038	0.0164059	0.119389	Gm18968
MSTRG.37106	gene	2.19939	0.00964148	0.099184	.
MSTRG.14829	gene	2.19914	0.0430724	0.185132	.
MSTRG.14829	gene	2.19914	0.0430724	0.185132	Zfp523
MSTRG.9953	gene	2.19889	0.033852	0.166298	.
MSTRG.32543	gene	2.19817	0.0367379	0.173082	.
MSTRG.5394	gene	2.19578	0.0231572	0.137954	Rangrf
MSTRG.3336	gene	2.19544	0.0110495	0.102593	.
MSTRG.3336	gene	2.19544	0.0110495	0.102593	Ascc1
MSTRG.3040	gene	2.19173	0.00611031	0.0854744	Ddo
MSTRG.25312	gene	2.19167	0.0368756	0.173413	Tnfrsf18
MSTRG.33343	gene	2.19163	0.0470044	0.194043	.
MSTRG.9692	gene	2.19134	0.0331172	0.164622	.
MSTRG.24232	gene	2.19117	0.0048648	0.0794041	.
MSTRG.28126	gene	2.19107	0.00129281	0.0529346	Pot1a
MSTRG.28126	gene	2.19107	0.00129281	0.0529346	.
MSTRG.27341	gene	2.18867	0.00923567	0.0981566	Phkg1
MSTRG.29874	gene	2.18719	0.0408833	0.181162	Klhl42
MSTRG.1707	gene	2.18515	0.00308035	0.0676154	Tsen15
MSTRG.36630	gene	2.18431	0.00367682	0.0713539	Pim2
MSTRG.16782	gene	2.18333	0.00955039	0.0986007	Lipg
MSTRG.12739	gene	2.1825	0.0104155	0.101266	.
MSTRG.12739	gene	2.1825	0.0104155	0.101266	Adamts20
MSTRG.17862	gene	2.18207	0.0166081	0.11964	.
MSTRG.2550	gene	2.18165	0.0466345	0.193103	.
MSTRG.16239	gene	2.1744	0.0242992	0.141633	.
MSTRG.25234	gene	2.17369	0.0329995	0.164397	Wrap73
MSTRG.27977	gene	2.1712	0.0256032	0.144663	.
MSTRG.28067	gene	2.16991	0.0130602	0.109771	.
MSTRG.32583	gene	2.168	0.0254915	0.14434	.
MSTRG.15688	gene	2.16621	0.00828204	0.0942609	Vit
MSTRG.15688	gene	2.16621	0.00828204	0.0942609	.
MSTRG.9077	gene	2.16612	0.0175111	0.123733	Gm5790
MSTRG.32582	gene	2.16473	0.015595	0.11691	.
MSTRG.20816	gene	2.16118	0.0250519	0.143302	.
MSTRG.28261	gene	2.16116	0.0462834	0.192512	Gm13862
MSTRG.24481	gene	2.16064	0.027589	0.148717	7SK
MSTRG.21631	gene	2.15912	0.00224178	0.0635585	.
MSTRG.7770	gene	2.15769	0.00995495	0.100106	.
MSTRG.12230	gene	2.15723	0.0083887	0.0947021	Col22a1
MSTRG.11996	gene	2.15633	0.00297258	0.0668895	Gm3267
MSTRG.37160	gene	2.15631	0.0156433	0.117055	.
MSTRG.1309	gene	2.15401	0.0402418	0.180231	Mir6346
MSTRG.12301	gene	2.15342	0.0192127	0.127685	.
MSTRG.12301	gene	2.15342	0.0192127	0.127685	Plec
MSTRG.2615	gene	2.15334	0.00813051	0.0940333	.
MSTRG.13440	gene	2.15039	0.0298755	0.15503	.
MSTRG.9680	gene	2.14928	0.0134886	0.110935	.
MSTRG.32581	gene	2.14835	0.0106771	0.102182	.
MSTRG.16682	gene	2.14831	0.00681404	0.08862	Gnal
MSTRG.30318	gene	2.14788	0.0182273	0.126025	.
MSTRG.30318	gene	2.14788	0.0182273	0.126025	Zfp60
MSTRG.446	gene	2.14541	0.00190231	0.0598675	4930420N18Rik
MSTRG.2181	gene	2.14423	0.00935123	0.0981789	Gm37519
MSTRG.35866	gene	2.14099	0.0434014	0.185787	.
MSTRG.11828	gene	2.13538	0.00113997	0.0501364	Fbxl7
MSTRG.18400	gene	2.13159	0.00649278	0.0869923	Msrb2
MSTRG.21584	gene	2.13111	0.00494757	0.0800739	.
MSTRG.21584	gene	2.13111	0.00494757	0.0800739	Plch1
MSTRG.27112	gene	2.13036	0.00831916	0.094385	Iqcd
MSTRG.24838	gene	2.13014	0.0105431	0.10155	.
MSTRG.24838	gene	2.13014	0.0105431	0.10155	Nipal3
MSTRG.6283	gene	2.12998	0.0373194	0.174237	.
MSTRG.14441	gene	2.12546	0.014916	0.114684	.
MSTRG.8121	gene	2.12413	0.000822058	0.0459571	Ttc8
MSTRG.8121	gene	2.12413	0.000822058	0.0459571	.
MSTRG.8081	gene	2.1229	0.00677023	0.0881796	.
MSTRG.13779	gene	2.12212	0.0332936	0.165154	.
MSTRG.8110	gene	2.12212	0.00231457	0.0640375	Gm40893
MSTRG.37035	gene	2.12194	0.0338197	0.166291	5S_rRNA
MSTRG.9601	gene	2.11871	0.00269893	0.0658813	.
MSTRG.9601	gene	2.11871	0.00269893	0.0658813	Adgrv1
MSTRG.19337	gene	2.11818	0.00979209	0.0996404	Ttc30b
MSTRG.7738	gene	2.11409	0.0267348	0.146759	.
MSTRG.6101	gene	2.1123	0.000926484	0.0487079	Ankrd40
MSTRG.18428	gene	2.11079	0.00690438	0.0889062	.
MSTRG.5118	gene	2.10638	0.0362712	0.172023	.
MSTRG.37665	gene	2.10463	0.0381015	0.175627	.
MSTRG.8108	gene	2.1045	0.00903356	0.0971664	.
MSTRG.8108	gene	2.1045	0.00903356	0.0971664	Kcnk10
MSTRG.37896	gene	2.10347	0.0207658	0.13225	Pir
MSTRG.8003	gene	2.10214	0.00386771	0.0723294	.
MSTRG.8003	gene	2.10214	0.00386771	0.0723294	Ift43
MSTRG.7762	gene	2.10176	0.0248806	0.143127	.
MSTRG.15771	gene	2.10146	0.00923637	0.0981566	Dync2li1
MSTRG.6580	gene	2.10105	0.0279032	0.149416	.
MSTRG.33689	gene	2.10097	0.0406093	0.180863	.
MSTRG.16219	gene	2.09884	0.0358418	0.170735	.
MSTRG.15212	gene	2.09699	0.0164924	0.119389	.
MSTRG.29985	gene	2.096	0.0458153	0.191222	.
MSTRG.479	gene	2.09516	0.0196383	0.128954	Txn-ps1
MSTRG.4872	gene	2.09383	0.0187856	0.126902	.
MSTRG.27185	gene	2.09191	0.00808637	0.0938504	Ift81
MSTRG.27185	gene	2.09191	0.00808637	0.0938504	.
MSTRG.16980	gene	2.09157	0.0190896	0.127646	Mir6984
MSTRG.16980	gene	2.09157	0.0190896	0.127646	Mrpl21
MSTRG.11846	gene	2.09114	0.00940782	0.0984354	Gm49266
MSTRG.15203	gene	2.08951	0.0121676	0.106996	.
MSTRG.9137	gene	2.0895	0.0145006	0.113356	Fbxw17
MSTRG.18401	gene	2.08705	0.00601061	0.0849782	Otud1
MSTRG.30699	gene	2.08449	0.0119567	0.105947	Pih1d1
MSTRG.30699	gene	2.08449	0.0119567	0.105947	.
MSTRG.10218	gene	2.08449	0.0231307	0.137954	.
MSTRG.37165	gene	2.08397	0.0257913	0.145234	Tmem47
MSTRG.30179	gene	2.0792	0.0157944	0.117676	.
MSTRG.30146	gene	2.07804	0.0143624	0.112887	Ccdc61
MSTRG.36875	gene	2.07759	0.00637609	0.086751	.
MSTRG.28081	gene	2.07695	0.0337584	0.166248	.
MSTRG.8004	gene	2.07539	0.0357345	0.170694	.
MSTRG.7384	gene	2.07442	0.041079	0.181523	.
MSTRG.8797	gene	2.07223	0.0173769	0.123167	H1f1
MSTRG.36608	gene	2.07195	0.0423263	0.183761	.
MSTRG.33140	gene	2.07169	0.0264059	0.146277	Gm16179
MSTRG.21464	gene	2.07139	0.00329097	0.0687125	Cog6
MSTRG.21464	gene	2.07139	0.00329097	0.0687125	.
MSTRG.28071	gene	2.07109	0.0248174	0.143066	Cav2
MSTRG.31588	gene	2.06779	0.0311353	0.158899	.
MSTRG.26553	gene	2.06238	0.0049391	0.0800639	.
MSTRG.15330	gene	2.05901	0.000682849	0.045284	Nfya
MSTRG.19204	gene	2.05734	0.00322779	0.0686966	.
MSTRG.34091	gene	2.05617	0.00542782	0.0820149	.
MSTRG.34091	gene	2.05617	0.00542782	0.0820149	Adamts18
MSTRG.34667	gene	2.05485	0.0156084	0.11691	Gm20519
MSTRG.13050	gene	2.05464	0.036978	0.173466	.
MSTRG.13050	gene	2.05464	0.036978	0.173466	Vasn
MSTRG.13050	gene	2.05464	0.036978	0.173466	Dnaja3
MSTRG.21479	gene	2.05337	0.00320656	0.0686127	Frem2
MSTRG.34101	gene	2.05315	0.00634803	0.0866617	.
MSTRG.27674	gene	2.05141	0.0382209	0.175792	Nudt1
MSTRG.25247	gene	2.05108	0.00681814	0.08862	.
MSTRG.35784	gene	2.05088	0.0340192	0.166704	.
MSTRG.7338	gene	2.0488	0.00595823	0.0846901	.
MSTRG.31397	gene	2.04854	0.0433434	0.185689	Ccdc81
MSTRG.17111	gene	2.04841	0.0211954	0.133433	Efemp2
MSTRG.17111	gene	2.04841	0.0211954	0.133433	.
MSTRG.3596	gene	2.04809	0.00461385	0.077682	Pofut2
MSTRG.4473	gene	2.04474	0.00363281	0.0709245	.
MSTRG.4473	gene	2.04474	0.00363281	0.0709245	Ccdc157
MSTRG.13845	gene	2.04398	0.00932068	0.0981789	Dubr
MSTRG.11836	gene	2.04378	0.00202899	0.0615953	.
MSTRG.496	gene	2.04267	0.0354002	0.169852	Dnah7b
MSTRG.5418	gene	2.04035	0.00145371	0.0540526	Naa38
MSTRG.23682	gene	2.03704	0.0280816	0.149866	.
MSTRG.19594	gene	2.03658	5.25031e-06	0.0231049	Prr5l
MSTRG.3730	gene	2.03457	0.0273771	0.148354	.
MSTRG.3730	gene	2.03457	0.0273771	0.148354	Sppl2b
MSTRG.22753	gene	2.03415	0.032257	0.162122	Ddit4l
MSTRG.34992	gene	2.03005	0.0426978	0.184358	.
MSTRG.34992	gene	2.03005	0.0426978	0.184358	Usp2
MSTRG.17498	gene	2.0292	0.00991708	0.100106	Gm6788
MSTRG.23947	gene	2.02752	0.00863146	0.095566	Ift74
MSTRG.11848	gene	2.02564	0.00110366	0.0499287	.
MSTRG.18596	gene	2.02352	0.00985619	0.0999263	.
MSTRG.18596	gene	2.02352	0.00985619	0.0999263	Brd3os
MSTRG.4502	gene	2.02065	0.0465989	0.193086	Gas2l1
MSTRG.30183	gene	2.0202	0.0455047	0.190276	.
MSTRG.21341	gene	2.018	0.0187061	0.126766	.
MSTRG.21341	gene	2.018	0.0187061	0.126766	Hspa4l
MSTRG.36023	gene	2.01669	0.0048094	0.0791843	.
MSTRG.11847	gene	2.01529	0.00291363	0.0668895	.
MSTRG.18774	gene	2.01458	0.01808	0.125491	.
MSTRG.31841	gene	2.01438	0.00542909	0.0820149	.
MSTRG.33019	gene	2.01266	0.00793499	0.0935866	Ufsp2
MSTRG.10160	gene	2.01213	0.0369393	0.173466	.
MSTRG.36559	gene	2.00718	0.0278205	0.149225	mt-Ts2
MSTRG.31526	gene	2.00564	0.00131809	0.0529805	.
MSTRG.31526	gene	2.00564	0.00131809	0.0529805	Myo7a
MSTRG.5818	gene	2.00539	0.00817547	0.0941242	.
MSTRG.5818	gene	2.00539	0.00817547	0.0941242	Rhbdl3
MSTRG.28871	gene	2.00477	0.00470879	0.0784993	Loxl3
MSTRG.28871	gene	2.00477	0.00470879	0.0784993	.
MSTRG.20083	gene	2.00429	0.0101025	0.100484	.
MSTRG.20083	gene	2.00429	0.0101025	0.100484	Mavs
MSTRG.11840	gene	2.00356	0.0050584	0.0812375	.
MSTRG.14383	gene	2.00321	0.0128163	0.109165	Rsph3b
MSTRG.26579	gene	2.00081	0.0483356	0.196927	.
MSTRG.37513	gene	1.99941	0.0095006	0.0986007	.
MSTRG.9700	gene	1.99894	0.0405362	0.180805	.
MSTRG.17732	gene	1.99865	0.0044988	0.0768863	.
MSTRG.26552	gene	1.99708	0.00137324	0.0535467	.
MSTRG.9057	gene	1.99625	0.0135386	0.110961	.
MSTRG.9693	gene	1.99579	0.0346096	0.167969	.
MSTRG.11845	gene	1.99144	0.00065032	0.0446463	.
MSTRG.30748	gene	1.99091	0.0128037	0.109165	Odad1
MSTRG.30748	gene	1.99091	0.0128037	0.109165	.
MSTRG.19385	gene	1.98609	0.0430401	0.185089	.
MSTRG.19385	gene	1.98609	0.0430401	0.185089	Nup35
MSTRG.11839	gene	1.98484	0.0033829	0.0690364	.
MSTRG.34583	gene	1.98434	0.0254876	0.14434	Gm24339
MSTRG.34583	gene	1.98434	0.0254876	0.14434	Scarna9
MSTRG.34583	gene	1.98434	0.0254876	0.14434	Cep295
MSTRG.37050	gene	1.98309	0.0102265	0.100584	Cetn2
MSTRG.10608	gene	1.97984	0.0114557	0.10429	.
MSTRG.33702	gene	1.9793	0.00332346	0.0687125	Rpgrip1l
MSTRG.33702	gene	1.9793	0.00332346	0.0687125	.
MSTRG.11032	gene	1.97885	0.0202901	0.130742	Fam167a
MSTRG.34530	gene	1.97829	0.0305954	0.157357	.
MSTRG.34530	gene	1.97829	0.0305954	0.157357	Cfap300
MSTRG.26391	gene	1.97419	0.0194211	0.1285	Usp46
MSTRG.4871	gene	1.9726	0.000815189	0.0459571	Wwc1
MSTRG.4871	gene	1.9726	0.000815189	0.0459571	.
MSTRG.37317	gene	1.97231	0.035011	0.168878	.
MSTRG.8084	gene	1.97192	0.00261527	0.0658813	Gm18388
MSTRG.30563	gene	1.96895	0.00217417	0.0632222	.
MSTRG.11849	gene	1.96516	0.00116188	0.050679	.
MSTRG.2176	gene	1.96468	0.0144955	0.113356	.
MSTRG.7808	gene	1.96106	0.0013328	0.0534009	Actn1
MSTRG.7808	gene	1.96106	0.0013328	0.0534009	.
MSTRG.21959	gene	1.95977	0.00297536	0.0668895	.
MSTRG.21959	gene	1.95977	0.00297536	0.0668895	Pmvk
MSTRG.19914	gene	1.95851	0.0252813	0.143919	Sord
MSTRG.17197	gene	1.95718	0.0117855	0.105452	Gpr137
MSTRG.1550	gene	1.95718	0.0409683	0.181338	.
MSTRG.1550	gene	1.95718	0.0409683	0.181338	Ube2t
MSTRG.2633	gene	1.95693	0.0047232	0.0785356	.
MSTRG.6634	gene	1.9553	0.0374355	0.174281	.
MSTRG.32300	gene	1.95458	0.0311459	0.158902	.
MSTRG.32300	gene	1.95458	0.0311459	0.158902	Sirt3
MSTRG.35148	gene	1.95334	0.0482615	0.196776	.
MSTRG.35148	gene	1.95334	0.0482615	0.196776	Ppp2r1b
MSTRG.12664	gene	1.9519	0.00301395	0.0671143	Ttll8
MSTRG.12664	gene	1.9519	0.00301395	0.0671143	.
MSTRG.7484	gene	1.95073	0.0037518	0.0717929	Egln3
MSTRG.8122	gene	1.95035	0.00687657	0.0888358	.
MSTRG.10702	gene	1.94936	0.00301081	0.0671143	Lgals3
MSTRG.3338	gene	1.94785	0.0127649	0.10902	.
MSTRG.3287	gene	1.94766	0.0295698	0.154383	Gm18042
MSTRG.25386	gene	1.94549	0.00111162	0.0499287	Cldn12
MSTRG.21371	gene	1.94357	0.00199508	0.0608058	Gm7899
MSTRG.31398	gene	1.9407	0.010613	0.101875	Hikeshi
MSTRG.33764	gene	1.93687	0.00425314	0.0747809	Cpne2
MSTRG.14976	gene	1.93642	0.03168	0.160441	.
MSTRG.17494	gene	1.93573	0.00112275	0.0499287	Glis3
MSTRG.15029	gene	1.93498	0.0340508	0.1668	Rgl2
MSTRG.15029	gene	1.93498	0.0340508	0.1668	.
MSTRG.15787	gene	1.93115	0.0283603	0.150796	.
MSTRG.27014	gene	1.92956	0.0276513	0.148717	A930005G22Rik
MSTRG.3975	gene	1.92875	0.0474006	0.194898	.
MSTRG.32413	gene	1.92832	0.00110137	0.0499287	.
MSTRG.9602	gene	1.92659	0.00621769	0.0859191	.
MSTRG.31602	gene	1.92639	0.00154287	0.0546787	C2cd3
MSTRG.31602	gene	1.92639	0.00154287	0.0546787	.
MSTRG.31851	gene	1.92613	0.0102704	0.10068	.
MSTRG.26013	gene	1.92596	0.0242274	0.141408	.
MSTRG.26013	gene	1.92596	0.0242274	0.141408	Cc2d2a
MSTRG.34730	gene	1.92233	0.0073268	0.0902572	Gm16165
MSTRG.34865	gene	1.92208	0.0192729	0.127978	Hyls1
MSTRG.34865	gene	1.92208	0.0192729	0.127978	.
MSTRG.12475	gene	1.92007	0.00329377	0.0687125	.
MSTRG.15234	gene	1.91915	0.00219357	0.0632429	.
MSTRG.15234	gene	1.91915	0.00219357	0.0632429	Mrpl14
MSTRG.17195	gene	1.91866	0.000280898	0.0362587	Trmt112
MSTRG.8022	gene	1.91792	0.0237008	0.13994	Ahsa1
MSTRG.20028	gene	1.9172	0.0407104	0.180863	Ckap2l
MSTRG.20028	gene	1.9172	0.0407104	0.180863	.
MSTRG.17950	gene	1.91658	0.00672024	0.0880909	Afap1l2
MSTRG.18769	gene	1.91358	0.0128045	0.109165	Sh2d3c
MSTRG.34211	gene	1.91075	0.00732123	0.0902572	Gins2
MSTRG.30713	gene	1.91056	0.00611725	0.0854961	.
MSTRG.30713	gene	1.91056	0.00611725	0.0854961	Ruvbl2
MSTRG.31455	gene	1.90802	0.0445774	0.188534	.
MSTRG.31455	gene	1.90802	0.0445774	0.188534	Gm37008
MSTRG.35223	gene	1.90789	0.00419565	0.0742122	Etfa
MSTRG.25394	gene	1.90693	5.15179e-05	0.0302944	Gm15459
MSTRG.18500	gene	1.90641	0.014641	0.113983	.
MSTRG.18500	gene	1.90641	0.014641	0.113983	Tubb4b
MSTRG.32585	gene	1.90438	0.0123618	0.107331	.
MSTRG.34092	gene	1.90084	0.0158506	0.117811	.
MSTRG.18773	gene	1.90039	0.0460456	0.19178	.
MSTRG.13445	gene	1.8995	0.00739055	0.0903243	.
MSTRG.36176	gene	1.89737	0.00175738	0.0574145	.
MSTRG.36176	gene	1.89737	0.00175738	0.0574145	Dalrd3
MSTRG.36739	gene	1.89707	0.00589137	0.0845726	Gm14539
MSTRG.21962	gene	1.89574	0.00521044	0.081687	.
MSTRG.36022	gene	1.89195	0.0095242	0.0986007	Gm38032
MSTRG.24135	gene	1.89149	0.00435748	0.0755111	Cpt2
MSTRG.1196	gene	1.89132	0.000286351	0.0362875	D2hgdh
MSTRG.27247	gene	1.88916	0.0163559	0.119243	.
MSTRG.28515	gene	1.88826	0.0195962	0.128954	.
MSTRG.4108	gene	1.88789	0.0307809	0.157996	E2f7
MSTRG.11249	gene	1.88543	0.00109276	0.0499287	Dnajc15
MSTRG.27638	gene	1.88473	0.00318303	0.0683856	Dnaaf5
MSTRG.25522	gene	1.88025	0.0270854	0.147488	U6
MSTRG.12841	gene	1.87913	0.0377393	0.174945	.
MSTRG.26548	gene	1.87806	0.00372138	0.0717242	Shroom3
MSTRG.26548	gene	1.87806	0.00372138	0.0717242	.
MSTRG.31458	gene	1.87779	0.00328956	0.0687125	.
MSTRG.16048	gene	1.87753	0.0119468	0.105947	Kctd1
MSTRG.18667	gene	1.87552	0.0038373	0.0722715	.
MSTRG.18667	gene	1.87552	0.0038373	0.0722715	Dync2i2
MSTRG.34939	gene	1.87489	4.77236e-05	0.0298776	.
MSTRG.34939	gene	1.87489	4.77236e-05	0.0298776	Hspa8
MSTRG.7956	gene	1.87083	0.00996208	0.100106	Bbof1
MSTRG.7956	gene	1.87083	0.00996208	0.100106	.
MSTRG.18318	gene	1.87077	0.00243245	0.0651266	Vim
MSTRG.18318	gene	1.87077	0.00243245	0.0651266	.
MSTRG.31808	gene	1.86989	0.00518348	0.081687	.
MSTRG.32717	gene	1.86988	0.0134291	0.110802	.
MSTRG.10822	gene	1.86581	0.0109974	0.102561	Dad1
MSTRG.21627	gene	1.86383	0.00131153	0.0529346	Veph1
MSTRG.21627	gene	1.86383	0.00131153	0.0529346	.
MSTRG.19477	gene	1.86363	0.0308255	0.157996	Gm13787
MSTRG.37052	gene	1.86276	0.0249663	0.143302	.
MSTRG.26165	gene	1.86233	0.00662103	0.0878124	Gm8121
MSTRG.25604	gene	1.86096	0.00149786	0.054293	.
MSTRG.20971	gene	1.86045	0.0107362	0.102218	Nkain4
MSTRG.20971	gene	1.86045	0.0107362	0.102218	.
MSTRG.9056	gene	1.86036	0.0122266	0.107009	.
MSTRG.10979	gene	1.85974	0.00064627	0.0446463	Mipep
MSTRG.29302	gene	1.85804	0.0270005	0.147488	Ogg1
MSTRG.4352	gene	1.85742	0.0217138	0.134259	.
MSTRG.28142	gene	1.85488	0.0114058	0.104251	Gm37321
MSTRG.1381	gene	1.85115	0.0259292	0.145371	.
MSTRG.25313	gene	1.8486	0.00244529	0.0653601	.
MSTRG.25313	gene	1.8486	0.00244529	0.0653601	9430015G10Rik
MSTRG.28781	gene	1.84611	0.036071	0.171478	.
MSTRG.7673	gene	1.84463	0.00468129	0.0782367	Pcnx4
MSTRG.7673	gene	1.84463	0.00468129	0.0782367	.
MSTRG.12159	gene	1.84457	0.00026378	0.0361395	Sqle
MSTRG.12159	gene	1.84457	0.00026378	0.0361395	.
MSTRG.36112	gene	1.84129	0.00530093	0.0818249	Hyal2
MSTRG.3224	gene	1.84001	0.00156615	0.0548913	.
MSTRG.29247	gene	1.8376	0.0134344	0.110802	Gm24784
MSTRG.13441	gene	1.83745	0.00242732	0.0651266	.
MSTRG.9502	gene	1.83619	0.00334106	0.0687125	Mrpl36
MSTRG.28783	gene	1.83564	3.10038e-05	0.0298776	Gm6210
MSTRG.17490	gene	1.83553	0.000488465	0.0419209	.
MSTRG.17490	gene	1.83553	0.000488465	0.0419209	Rfx3
MSTRG.5313	gene	1.8355	0.0268853	0.147142	Pmp22
MSTRG.5313	gene	1.8355	0.0268853	0.147142	.
MSTRG.33361	gene	1.83525	0.0096454	0.099184	.
MSTRG.14041	gene	1.83314	0.00556867	0.0827964	.
MSTRG.31677	gene	1.82961	0.0115901	0.104972	Trim68
MSTRG.31677	gene	1.82961	0.0115901	0.104972	.
MSTRG.37515	gene	1.82942	0.0191529	0.127685	.
MSTRG.3569	gene	1.82886	0.000119353	0.0334497	Mir678
MSTRG.3569	gene	1.82886	0.000119353	0.0334497	.
MSTRG.3569	gene	1.82886	0.000119353	0.0334497	Prmt2
MSTRG.31252	gene	1.82869	0.0380498	0.175627	Cib1
MSTRG.32715	gene	1.82655	0.0186943	0.126766	.
MSTRG.32716	gene	1.82536	0.00989948	0.100106	.
MSTRG.7024	gene	1.82409	0.0108084	0.102218	.
MSTRG.28716	gene	1.82372	0.00274706	0.0660686	Krcc1
MSTRG.5533	gene	1.82338	0.0149984	0.114927	Mis12
MSTRG.25397	gene	1.82223	0.0219125	0.13469	Tubb4b-ps1
MSTRG.34093	gene	1.82218	0.0259768	0.145371	.
MSTRG.4811	gene	1.82204	0.0136168	0.111015	Snrnp25
MSTRG.19232	gene	1.82188	0.0329891	0.164397	Cybrd1
MSTRG.2718	gene	1.82181	3.65916e-05	0.0298776	Gm8355
MSTRG.30714	gene	1.82096	0.00459237	0.0776173	Gys1
MSTRG.25527	gene	1.81985	0.0494117	0.199003	.
MSTRG.36173	gene	1.81933	0.0225115	0.136003	.
MSTRG.36173	gene	1.81933	0.0225115	0.136003	Ndufaf3
MSTRG.31840	gene	1.81864	0.00770976	0.0921782	.
MSTRG.30378	gene	1.81806	0.000274033	0.0362569	.
MSTRG.30378	gene	1.81806	0.000274033	0.0362569	Ech1
MSTRG.29057	gene	1.81797	0.00289444	0.0668895	Chchd6
MSTRG.31536	gene	1.81782	0.00664946	0.0879775	.
MSTRG.23593	gene	1.81709	0.0325982	0.163317	.
MSTRG.12694	gene	1.81688	0.007566	0.091559	Rabl2
MSTRG.12694	gene	1.81688	0.007566	0.091559	.
MSTRG.7979	gene	1.81638	0.00995633	0.100106	Acyp1
MSTRG.32712	gene	1.81381	0.0146596	0.114019	.
MSTRG.22025	gene	1.81321	0.0201411	0.130394	.
MSTRG.22025	gene	1.81321	0.0201411	0.130394	Tdrkh
MSTRG.5663	gene	1.81194	0.00688327	0.0888501	Nxn
MSTRG.5663	gene	1.81194	0.00688327	0.0888501	.
MSTRG.14027	gene	1.81168	0.00252361	0.0654694	Gm21816
MSTRG.25544	gene	1.80977	0.00369414	0.0713539	.
MSTRG.25544	gene	1.80977	0.00369414	0.0713539	Gsap
MSTRG.14660	gene	1.80712	0.00220358	0.0632429	Eci1
MSTRG.14660	gene	1.80712	0.00220358	0.0632429	.
MSTRG.29184	gene	1.80575	0.021287	0.133534	.
MSTRG.32713	gene	1.80366	0.0201541	0.130394	.
MSTRG.28013	gene	1.80296	0.0134285	0.110802	.
MSTRG.31083	gene	1.80247	0.0253208	0.143938	Mcee
MSTRG.35070	gene	1.8008	0.00269473	0.0658813	.
MSTRG.24938	gene	1.79614	0.0105663	0.101612	Akr7a5
MSTRG.24938	gene	1.79614	0.0105663	0.101612	.
MSTRG.22225	gene	1.79606	0.00822909	0.0942609	.
MSTRG.26300	gene	1.79578	0.0251055	0.143302	Gm15949
MSTRG.21635	gene	1.79505	0.0173421	0.123085	.
MSTRG.12662	gene	1.79398	0.0227773	0.136724	Creld2
MSTRG.6936	gene	1.79373	0.000818431	0.0459571	Fn3krp
MSTRG.31845	gene	1.79305	0.0304283	0.157109	.
MSTRG.31845	gene	1.79305	0.0304283	0.157109	Gm45025
MSTRG.1308	gene	1.79254	0.000939116	0.0487266	Gli2
MSTRG.12753	gene	1.79246	0.0297928	0.154835	Ano6
MSTRG.25013	gene	1.79228	0.00449718	0.0768863	.
MSTRG.28012	gene	1.79195	0.008622	0.095537	Gm8428
MSTRG.31450	gene	1.78997	0.0135929	0.111015	Ccdc90b
MSTRG.20198	gene	1.78901	0.0163577	0.119243	.
MSTRG.431	gene	1.78859	0.000464141	0.0414101	.
MSTRG.14144	gene	1.7878	0.0414893	0.18222	Mis18a
MSTRG.20161	gene	1.78777	0.0360162	0.171411	.
MSTRG.20161	gene	1.78777	0.0360162	0.171411	Jag1
MSTRG.26231	gene	1.78505	0.0200925	0.130258	Wdr19
MSTRG.26231	gene	1.78505	0.0200925	0.130258	.
MSTRG.29627	gene	1.7846	0.0191428	0.127685	.
MSTRG.29627	gene	1.7846	0.0191428	0.127685	Tulp3
MSTRG.32699	gene	1.78237	0.0175007	0.123733	.
MSTRG.32302	gene	1.78159	0.00242972	0.0651266	Pgghg
MSTRG.32302	gene	1.78159	0.00242972	0.0651266	.
MSTRG.32692	gene	1.7809	0.0155883	0.11691	.
MSTRG.8131	gene	1.7793	0.00696097	0.0892005	Gm47139
MSTRG.32890	gene	1.77882	0.0259602	0.145371	Nudc-ps1
MSTRG.28250	gene	1.77834	0.00148144	0.054293	.
MSTRG.28250	gene	1.77834	0.00148144	0.054293	Slc35b4
MSTRG.33750	gene	1.77773	0.0188706	0.127008	Mt3
MSTRG.33750	gene	1.77773	0.0188706	0.127008	.
MSTRG.5382	gene	1.77741	0.0368152	0.17334	.
MSTRG.8921	gene	1.77654	0.0244911	0.142362	Gm48770
MSTRG.11336	gene	1.77644	6.51935e-05	0.0304435	Gm7232
MSTRG.32706	gene	1.77582	0.022271	0.135642	.
MSTRG.3232	gene	1.77446	0.000126467	0.0334497	.
MSTRG.27316	gene	1.77337	0.0104156	0.101266	.
MSTRG.29168	gene	1.77172	0.0135222	0.110935	.
MSTRG.219	gene	1.77159	0.0223826	0.135909	Tubb4b-ps2
MSTRG.21475	gene	1.77143	0.0198716	0.129486	.
MSTRG.17678	gene	1.77083	0.000119593	0.0334497	Tctn3
MSTRG.4460	gene	1.77054	0.00247086	0.0654532	Dusp18
MSTRG.13507	gene	1.77038	0.0027485	0.0660686	Cep19
MSTRG.5478	gene	1.76978	0.00410196	0.0734431	Slc16a13
MSTRG.22592	gene	1.76943	0.0372585	0.174089	Sec24d
MSTRG.32714	gene	1.76772	0.0230497	0.137682	.
MSTRG.8381	gene	1.76735	0.0421319	0.183469	Hsp90aa1
MSTRG.17454	gene	1.76718	0.0120397	0.106256	Fam189a2
MSTRG.13351	gene	1.76668	0.000136285	0.0334497	Fam131a
MSTRG.37904	gene	1.76654	0.0403061	0.180316	.
MSTRG.2959	gene	1.76477	0.00709939	0.0897472	.
MSTRG.11364	gene	1.76344	0.0224781	0.135926	.
MSTRG.5105	gene	1.76116	0.00741519	0.0903243	.
MSTRG.5105	gene	1.76116	0.00741519	0.0903243	Anxa6
MSTRG.6843	gene	1.75928	0.0432249	0.185432	.
MSTRG.6843	gene	1.75928	0.0432249	0.185432	Endov
MSTRG.20277	gene	1.75873	0.000579455	0.0442111	Rbbp9
MSTRG.23957	gene	1.7582	0.0286091	0.151542	Jun
MSTRG.12527	gene	1.75731	0.000991991	0.0497863	Naga
MSTRG.12527	gene	1.75731	0.000991991	0.0497863	.
MSTRG.9569	gene	1.75497	0.00893401	0.0971664	2210408I21Rik
MSTRG.9569	gene	1.75497	0.00893401	0.0971664	.
MSTRG.25867	gene	1.75439	0.0411602	0.181583	Tmem129
MSTRG.17751	gene	1.75392	0.0352907	0.169688	Erlin1
MSTRG.13495	gene	1.75342	0.0107965	0.102218	Ncbp2
MSTRG.21108	gene	1.75234	0.0241211	0.141109	Gm5844
MSTRG.2357	gene	1.75187	0.00645181	0.0869683	.
MSTRG.2357	gene	1.75187	0.00645181	0.0869683	Bpnt1
MSTRG.26620	gene	1.75131	0.0169893	0.121257	.
MSTRG.18838	gene	1.75114	0.0355033	0.170041	Stom
MSTRG.4545	gene	1.75091	0.0474042	0.194898	.
MSTRG.16667	gene	1.74928	0.00281907	0.0663086	Gm50368
MSTRG.16667	gene	1.74928	0.00281907	0.0663086	.
MSTRG.29409	gene	1.74785	0.0263897	0.146277	Gm23527
MSTRG.24788	gene	1.74595	0.000816503	0.0459571	Gpn2
MSTRG.24104	gene	1.74444	0.020982	0.132818	Acot11
MSTRG.32728	gene	1.74307	0.0408674	0.181144	.
MSTRG.13419	gene	1.74234	0.0175245	0.123733	.
MSTRG.24269	gene	1.74199	0.0431628	0.185265	Stil
MSTRG.24269	gene	1.74199	0.0431628	0.185265	.
MSTRG.14438	gene	1.74088	0.0207914	0.132288	.
MSTRG.34960	gene	1.74015	0.020246	0.130669	.
MSTRG.6902	gene	1.73987	0.0178845	0.124958	.
MSTRG.6902	gene	1.73987	0.0178845	0.124958	Aspscr1
MSTRG.6902	gene	1.73987	0.0178845	0.124958	Lrrc45
MSTRG.238	gene	1.73852	0.00394748	0.0729425	Gm38286
MSTRG.8815	gene	1.73748	0.00311396	0.0678278	Acot13
MSTRG.17828	gene	1.73589	0.00953194	0.0986007	Arl3
MSTRG.16957	gene	1.73505	0.0315647	0.160108	Gm16296
MSTRG.3231	gene	1.73294	0.000259294	0.0361124	.
MSTRG.19445	gene	1.73281	0.00225989	0.0637395	Mtch2
MSTRG.26551	gene	1.73092	0.013548	0.110961	.
MSTRG.11079	gene	1.73066	0.0360322	0.171436	Clu
MSTRG.11079	gene	1.73066	0.0360322	0.171436	.
MSTRG.6720	gene	1.73053	0.0152299	0.115863	Galk1
MSTRG.32701	gene	1.72826	0.0174022	0.123291	.
MSTRG.1562	gene	1.72759	0.00479549	0.0791455	Rnpep
MSTRG.22282	gene	1.72724	0.0191829	0.127685	Hipk1
MSTRG.22282	gene	1.72724	0.0191829	0.127685	.
MSTRG.21656	gene	1.72494	0.0153344	0.116439	Lxn
MSTRG.11575	gene	1.72445	0.00742415	0.0903243	.
MSTRG.17236	gene	1.72312	0.00623014	0.0859191	Plaat3
MSTRG.36017	gene	1.72255	0.0119647	0.105947	.
MSTRG.10362	gene	1.71962	0.0153855	0.11645	Tmem254a
MSTRG.14782	gene	1.71929	0.000437106	0.0413091	Cuta
MSTRG.14782	gene	1.71929	0.000437106	0.0413091	.
MSTRG.3561	gene	1.71907	0.000348221	0.0389356	Gstt1
MSTRG.6077	gene	1.71788	0.00105767	0.0499028	Stxbp4
MSTRG.20834	gene	1.71775	0.00458815	0.0776173	.
MSTRG.20834	gene	1.71775	0.00458815	0.0776173	Pmepa1
MSTRG.3685	gene	1.71629	0.0317872	0.160756	Cbarp
MSTRG.3685	gene	1.71629	0.0317872	0.160756	.
MSTRG.26965	gene	1.71524	0.000257683	0.0361124	Mmab
MSTRG.24219	gene	1.71501	0.00899366	0.0971664	.
MSTRG.24219	gene	1.71501	0.00899366	0.0971664	Elavl4
MSTRG.10891	gene	1.71471	0.00121704	0.0520742	Dhrs1
MSTRG.13986	gene	1.7121	0.0105936	0.101751	.
MSTRG.36420	gene	1.70912	0.000442215	0.0413509	Ulk4
MSTRG.36420	gene	1.70912	0.000442215	0.0413509	.
MSTRG.15962	gene	1.7083	0.0196001	0.128954	.
MSTRG.27862	gene	1.70788	0.000105582	0.0334497	Katnal1
MSTRG.27862	gene	1.70788	0.000105582	0.0334497	.
MSTRG.13803	gene	1.70728	0.0151742	0.11564	Boc
MSTRG.13803	gene	1.70728	0.0151742	0.11564	.
MSTRG.21995	gene	1.7066	0.00196837	0.0606152	Ints3
MSTRG.21995	gene	1.7066	0.00196837	0.0606152	.
MSTRG.6423	gene	1.7062	0.000924451	0.0487079	.
MSTRG.3976	gene	1.70505	0.042424	0.183861	.
MSTRG.1918	gene	1.70481	0.0405461	0.180805	Fmo1
MSTRG.1918	gene	1.70481	0.0405461	0.180805	.
MSTRG.22959	gene	1.70435	0.0270502	0.147488	.
MSTRG.5763	gene	1.70298	0.0152137	0.115795	Tmem97
MSTRG.33402	gene	1.702	0.00346432	0.0696904	Sin3b
MSTRG.33402	gene	1.702	0.00346432	0.0696904	.
MSTRG.33402	gene	1.702	0.00346432	0.0696904	Nwd1
MSTRG.14002	gene	1.70168	0.0341327	0.166832	.
MSTRG.26971	gene	1.70121	0.00859144	0.0954811	Tchp
MSTRG.476	gene	1.69879	0.000416812	0.0413091	.
MSTRG.476	gene	1.69879	0.000416812	0.0413091	Poglut2
MSTRG.476	gene	1.69879	0.000416812	0.0413091	Tex30
MSTRG.26896	gene	1.69799	0.0327927	0.16383	.
MSTRG.18146	gene	1.69337	0.0463999	0.192649	Gm37340
MSTRG.10168	gene	1.69285	0.0117326	0.105242	.
MSTRG.15762	gene	1.69273	0.00191436	0.0599468	.
MSTRG.32327	gene	1.6922	0.0188947	0.127008	Gatd1
MSTRG.32705	gene	1.69137	0.0258265	0.145295	.
MSTRG.36939	gene	1.69001	0.02765	0.148717	Fhl1
MSTRG.36939	gene	1.69001	0.02765	0.148717	.
MSTRG.20810	gene	1.6895	0.00602114	0.0850302	Dok5
MSTRG.9877	gene	1.68845	0.000655199	0.0446463	.
MSTRG.9877	gene	1.68845	0.000655199	0.0446463	Trappc13
MSTRG.3384	gene	1.68842	0.0195568	0.128786	Tspan15
MSTRG.15201	gene	1.68811	0.0022898	0.0640375	Supt3
MSTRG.13249	gene	1.68634	0.0302642	0.156465	Sdf2l1
MSTRG.25243	gene	1.68594	0.00476128	0.07873	.
MSTRG.1517	gene	1.68534	0.0089397	0.0971664	.
MSTRG.1517	gene	1.68534	0.0089397	0.0971664	Atp2b4
MSTRG.445	gene	1.68519	0.000248658	0.0358904	Pantr1
MSTRG.445	gene	1.68519	0.000248658	0.0358904	.
MSTRG.13767	gene	1.68499	0.00205479	0.0618806	Gm15711
MSTRG.14387	gene	1.6845	0.036884	0.173413	Tagap1
MSTRG.36723	gene	1.68389	0.0185725	0.126576	Ndp
MSTRG.3830	gene	1.68324	0.0257958	0.145234	.
MSTRG.14691	gene	1.68242	0.0377002	0.174912	.
MSTRG.25689	gene	1.68229	0.00933173	0.0981789	Dpp6
MSTRG.14035	gene	1.68034	0.00999205	0.100261	Gm11146
MSTRG.31844	gene	1.67973	0.000936352	0.0487266	.
MSTRG.4760	gene	1.67938	0.0294807	0.154019	Cfap36
MSTRG.14028	gene	1.67878	0.0240374	0.141035	.
MSTRG.30349	gene	1.67817	0.00487127	0.0794057	Plekhg2
MSTRG.30349	gene	1.67817	0.00487127	0.0794057	.
MSTRG.14401	gene	1.67804	0.0398171	0.179392	.
MSTRG.14401	gene	1.67804	0.0398171	0.179392	Tagap
MSTRG.34467	gene	1.67726	0.0277236	0.148906	Gm6091
MSTRG.17855	gene	1.67699	0.0111017	0.102777	Stn1
MSTRG.33641	gene	1.67547	0.00155803	0.0548837	.
MSTRG.33641	gene	1.67547	0.00155803	0.0548837	N4bp1
MSTRG.499	gene	1.67488	0.00216121	0.0631926	Gm8326
MSTRG.13540	gene	1.67444	0.0236019	0.139615	Lmln
MSTRG.11652	gene	1.67436	0.0123644	0.107331	Gm49071
MSTRG.33142	gene	1.67346	0.0401496	0.180138	.
MSTRG.24537	gene	1.67327	0.0264027	0.146277	Oscp1
MSTRG.1376	gene	1.67263	0.0375642	0.174498	.
MSTRG.34415	gene	1.67245	0.0138219	0.11185	Gm15775
MSTRG.1774	gene	1.67212	0.00128932	0.0529346	Cep350
MSTRG.1774	gene	1.67212	0.00128932	0.0529346	.
MSTRG.36152	gene	1.67171	0.000234032	0.0358904	Nicn1
MSTRG.36152	gene	1.67171	0.000234032	0.0358904	.
MSTRG.17072	gene	1.67085	0.000451606	0.0413509	.
MSTRG.33352	gene	1.67082	0.00278737	0.066136	Mrpl34
MSTRG.3223	gene	1.67045	0.000618753	0.0446463	.
MSTRG.3222	gene	1.66986	0.00344391	0.0695661	.
MSTRG.15631	gene	1.66905	0.0044627	0.0765165	.
MSTRG.15631	gene	1.66905	0.0044627	0.0765165	Lclat1
MSTRG.7095	gene	1.66851	0.0229284	0.137251	E2f6
MSTRG.7095	gene	1.66851	0.0229284	0.137251	.
MSTRG.13622	gene	1.66644	0.0462641	0.192512	Fam162a
MSTRG.7162	gene	1.66642	0.000785453	0.0459166	.
MSTRG.7162	gene	1.66642	0.000785453	0.0459166	Adam17
MSTRG.15581	gene	1.66535	0.0327401	0.16371	.
MSTRG.34281	gene	1.66514	0.0222508	0.135642	.
MSTRG.34281	gene	1.66514	0.0222508	0.135642	Mvd
MSTRG.20689	gene	1.66461	0.0389349	0.177431	Ube2c
MSTRG.20689	gene	1.66461	0.0389349	0.177431	.
MSTRG.36072	gene	1.66284	0.00235764	0.0640962	Abhd14a
MSTRG.36072	gene	1.66284	0.00235764	0.0640962	.
MSTRG.25245	gene	1.66218	0.0144624	0.113299	Prdm16os
MSTRG.12608	gene	1.66209	0.0374533	0.174281	.
MSTRG.21667	gene	1.6617	0.0318236	0.160759	Ift80
MSTRG.32698	gene	1.66004	0.0100193	0.100284	.
MSTRG.17677	gene	1.65875	0.0384969	0.176276	Gm27042
MSTRG.20583	gene	1.658	0.00290403	0.0668895	Tti1
MSTRG.11682	gene	1.65728	0.00234114	0.0640803	Oxct1
MSTRG.11682	gene	1.65728	0.00234114	0.0640803	.
MSTRG.15141	gene	1.65696	0.0424302	0.183861	.
MSTRG.15141	gene	1.65696	0.0424302	0.183861	Ppp1r10
MSTRG.36948	gene	1.65549	0.0136194	0.111015	Fgf13
MSTRG.34102	gene	1.65503	0.0116821	0.10517	.
MSTRG.16700	gene	1.65501	0.013866	0.111865	Psmg2
MSTRG.8434	gene	1.65463	0.0218231	0.134453	Gm15996
MSTRG.8434	gene	1.65463	0.0218231	0.134453	.
MSTRG.3573	gene	1.6528	0.0268303	0.146992	Pcnt
MSTRG.3573	gene	1.6528	0.0268303	0.146992	.
MSTRG.32703	gene	1.65205	0.029829	0.154922	.
MSTRG.33370	gene	1.65146	0.0262913	0.146277	.
MSTRG.33370	gene	1.65146	0.0262913	0.146277	Zfp882
MSTRG.28429	gene	1.65098	0.00368391	0.0713539	Pdia4
MSTRG.28429	gene	1.65098	0.00368391	0.0713539	Mir704
MSTRG.3221	gene	1.65011	0.00404879	0.0734431	.
MSTRG.7048	gene	1.65002	0.00523016	0.081687	Wdr35
MSTRG.7048	gene	1.65002	0.00523016	0.081687	.
MSTRG.6058	gene	1.64852	0.00865418	0.0956061	.
MSTRG.14031	gene	1.64798	0.045072	0.189559	Gm37241
MSTRG.4003	gene	1.64753	0.00630128	0.0862461	.
MSTRG.4003	gene	1.64753	0.00630128	0.0862461	Plxnc1
MSTRG.13574	gene	1.64732	0.0355166	0.170054	.
MSTRG.17013	gene	1.6462	0.00163321	0.0561006	.
MSTRG.17013	gene	1.6462	0.00163321	0.0561006	Ndufs8
MSTRG.3230	gene	1.64566	0.00264944	0.0658813	.
MSTRG.235	gene	1.64556	0.024592	0.142396	Gm37211
MSTRG.23691	gene	1.64547	0.024988	0.143302	Txn1
MSTRG.16668	gene	1.64509	0.00546272	0.0821522	.
MSTRG.33852	gene	1.64414	0.00614115	0.0856788	Ciao2b
MSTRG.33852	gene	1.64414	0.00614115	0.0856788	.
MSTRG.32696	gene	1.64408	0.027574	0.148717	.
MSTRG.7102	gene	1.64396	0.00205716	0.0618806	.
MSTRG.7102	gene	1.64396	0.00205716	0.0618806	Pdia6
MSTRG.34076	gene	1.64365	0.0031122	0.0678278	Tmem231
MSTRG.17026	gene	1.64274	0.0150869	0.11536	.
MSTRG.17026	gene	1.64274	0.0150869	0.11536	Pitpnm1
MSTRG.32711	gene	1.64082	0.0423015	0.183751	.
MSTRG.21385	gene	1.63942	0.00647872	0.0869683	Pcdh18
MSTRG.16852	gene	1.6382	0.00188827	0.0598675	.
MSTRG.8398	gene	1.63819	0.00179645	0.0580901	Rcor1
MSTRG.20319	gene	1.63812	0.00141188	0.0535467	Kiz
MSTRG.2031	gene	1.63756	0.0154697	0.116736	Ccdc190
MSTRG.2031	gene	1.63756	0.0154697	0.116736	.
MSTRG.31559	gene	1.6374	0.00927548	0.0981789	Serpinh1
MSTRG.31559	gene	1.6374	0.00927548	0.0981789	.
MSTRG.666	gene	1.63361	0.00281214	0.0662439	Tmem237
MSTRG.666	gene	1.63361	0.00281214	0.0662439	.
MSTRG.8392	gene	1.63265	0.000858179	0.046662	.
MSTRG.8392	gene	1.63265	0.000858179	0.046662	Tecpr2
MSTRG.20812	gene	1.63259	0.0142172	0.112491	.
MSTRG.34465	gene	1.63152	0.0031314	0.0679198	Coa6
MSTRG.15801	gene	1.63087	0.00827921	0.0942609	.
MSTRG.34897	gene	1.62961	0.0466552	0.193103	Gm18329
MSTRG.22971	gene	1.62888	0.00299121	0.0668895	.
MSTRG.6049	gene	1.62767	0.0027319	0.0660686	.
MSTRG.20122	gene	1.62745	0.017105	0.121871	.
MSTRG.20122	gene	1.62745	0.017105	0.121871	Crls1
MSTRG.37605	gene	1.62727	0.000587472	0.0442111	Drp2
MSTRG.18819	gene	1.62673	0.00336973	0.0688848	Hspa5
MSTRG.13188	gene	1.62659	0.0492668	0.198681	.
MSTRG.36901	gene	1.62536	0.0070017	0.0892879	Gpc4
MSTRG.27664	gene	1.62517	0.0270879	0.147488	Mad1l1
MSTRG.1700	gene	1.62225	0.00572421	0.0837787	Edem3
MSTRG.13833	gene	1.62121	0.0189747	0.127276	.
MSTRG.13833	gene	1.62121	0.0189747	0.127276	Dzip3
MSTRG.27465	gene	1.62021	0.000615609	0.0446463	Gm43481
MSTRG.27465	gene	1.62021	0.000615609	0.0446463	Gtf2i
MSTRG.27465	gene	1.62021	0.000615609	0.0446463	.
MSTRG.33645	gene	1.61994	0.0126169	0.108573	.
MSTRG.33645	gene	1.61994	0.0126169	0.108573	Zfp423
MSTRG.29183	gene	1.61903	0.0293873	0.153835	.
MSTRG.505	gene	1.61847	0.000537803	0.0442111	Gm8337
MSTRG.18879	gene	1.61715	0.0126555	0.108671	Mir5128
MSTRG.291	gene	1.61648	0.0417745	0.182815	Bag2
MSTRG.25526	gene	1.61116	0.0280064	0.149565	U6
MSTRG.28238	gene	1.61035	0.00938974	0.0983384	Gm13854
MSTRG.8450	gene	1.61013	0.0367924	0.173288	Clba1
MSTRG.15582	gene	1.60929	0.00555001	0.0827964	.
MSTRG.20657	gene	1.60896	0.0112075	0.103271	Fitm2
MSTRG.464	gene	1.60773	0.0122042	0.107009	Gm38228
MSTRG.22970	gene	1.60769	0.00494035	0.0800639	.
MSTRG.9377	gene	1.60683	0.00231197	0.0640375	.
MSTRG.9377	gene	1.60683	0.00231197	0.0640375	Ercc6l2
MSTRG.33633	gene	1.60626	0.0369565	0.173466	.
MSTRG.33633	gene	1.60626	0.0369565	0.173466	Lonp2
MSTRG.17025	gene	1.60579	0.0104708	0.10143	.
MSTRG.17025	gene	1.60579	0.0104708	0.10143	Cdk2ap2
MSTRG.15130	gene	1.60537	0.00934799	0.0981789	.
MSTRG.15130	gene	1.60537	0.00934799	0.0981789	Flot1
MSTRG.32697	gene	1.60469	0.0123248	0.107232	.
MSTRG.9847	gene	1.60429	0.0116514	0.105159	Mrps36
MSTRG.37245	gene	1.60358	0.00465528	0.0780244	Pcyt1b
MSTRG.36016	gene	1.6018	0.00832267	0.094385	.
MSTRG.15963	gene	1.6017	0.000114496	0.0334497	.
MSTRG.22345	gene	1.60135	0.0225333	0.136083	Inka2
MSTRG.32146	gene	1.60055	0.036186	0.171808	Ctbp2
MSTRG.32146	gene	1.60055	0.036186	0.171808	Fgfr2
MSTRG.32146	gene	1.60055	0.036186	0.171808	.
MSTRG.22762	gene	1.60049	0.0132139	0.11042	.
MSTRG.22762	gene	1.60049	0.0132139	0.11042	Dapp1
MSTRG.5408	gene	1.6002	0.0393094	0.178472	Cntrob
MSTRG.5408	gene	1.6002	0.0393094	0.178472	.
MSTRG.23243	gene	1.59982	0.0045947	0.0776173	.
MSTRG.2007	gene	1.59963	0.0290033	0.152613	Tmco1
MSTRG.31947	gene	1.59949	0.00229273	0.0640375	Cog7
MSTRG.31947	gene	1.59949	0.00229273	0.0640375	.
MSTRG.17325	gene	1.59819	0.0388997	0.177346	Gm5511
MSTRG.37051	gene	1.59757	0.0166324	0.119761	Nsdhl
MSTRG.5397	gene	1.59649	0.00516198	0.0816303	.
MSTRG.5397	gene	1.59649	0.00516198	0.0816303	Ctc1
MSTRG.20814	gene	1.59586	0.0302288	0.156333	.
MSTRG.36211	gene	1.59531	0.0161687	0.118628	Nme6
MSTRG.27272	gene	1.59525	0.0183269	0.126056	Kmt5a
MSTRG.3847	gene	1.59508	0.0196637	0.128955	Tcp11l2
MSTRG.37030	gene	1.59444	0.0338839	0.166298	Tmem185a
MSTRG.37030	gene	1.59444	0.0338839	0.166298	.
MSTRG.3288	gene	1.59379	0.0253407	0.143948	.
MSTRG.29181	gene	1.59331	0.0256441	0.144673	Gm19653
MSTRG.16780	gene	1.59294	0.0147135	0.114121	Gm23119
MSTRG.14694	gene	1.59285	0.0108624	0.102218	.
MSTRG.14694	gene	1.59285	0.0108624	0.102218	Ift140
MSTRG.3483	gene	1.59192	0.0361442	0.171677	.
MSTRG.32660	gene	1.5911	0.0208718	0.132471	Csmd1
MSTRG.32660	gene	1.5911	0.0208718	0.132471	.
MSTRG.32405	gene	1.58857	0.00758486	0.0915778	.
MSTRG.32405	gene	1.58857	0.00758486	0.0915778	Dhcr7
MSTRG.22126	gene	1.58739	0.0158966	0.117815	Bola1
MSTRG.22120	gene	1.58588	0.000738848	0.0456686	.
MSTRG.22120	gene	1.58588	0.000738848	0.0456686	Vps45
MSTRG.26318	gene	1.58471	0.0377328	0.174945	.
MSTRG.31996	gene	1.58454	0.00485264	0.0794041	.
MSTRG.31996	gene	1.58454	0.00485264	0.0794041	Gtf3c1
MSTRG.14025	gene	1.58329	0.00734515	0.0902572	.
MSTRG.30540	gene	1.58328	0.00151403	0.0543771	Ankrd27
MSTRG.6836	gene	1.58264	0.0214784	0.133769	Gaa
MSTRG.7241	gene	1.58198	0.02113	0.133158	Cmpk2
MSTRG.32985	gene	1.58058	0.0149445	0.114749	Slc7a2
MSTRG.32985	gene	1.58058	0.0149445	0.114749	.
MSTRG.34734	gene	1.58043	0.0359596	0.171194	Bmper
MSTRG.22957	gene	1.57927	0.0113409	0.104141	.
MSTRG.16781	gene	1.57904	0.00511015	0.0815578	Acaa2
MSTRG.15064	gene	1.57852	0.000499086	0.0426021	Agpat1
MSTRG.10865	gene	1.57839	0.0185075	0.126493	.
MSTRG.10865	gene	1.57839	0.0185075	0.126493	Zfhx2
MSTRG.9821	gene	1.57825	0.0118024	0.105452	Mrps27
MSTRG.432	gene	1.5782	0.00264317	0.0658813	.
MSTRG.26721	gene	1.5777	0.00503778	0.0811764	Lrrc8c
MSTRG.6841	gene	1.57739	0.00802666	0.0936157	.
MSTRG.19065	gene	1.57729	0.00256976	0.0658813	.
MSTRG.19065	gene	1.57729	0.00256976	0.0658813	Pkp4
MSTRG.10395	gene	1.57705	0.000113909	0.0334497	Tasor
MSTRG.10395	gene	1.57705	0.000113909	0.0334497	.
MSTRG.37146	gene	1.57584	0.0125314	0.108131	.
MSTRG.37698	gene	1.57522	0.0459497	0.191559	Kcne1l
MSTRG.15970	gene	1.57442	0.00388102	0.0724077	Fzd8
MSTRG.28079	gene	1.57343	0.0472019	0.194557	.
MSTRG.26998	gene	1.57326	0.00308907	0.0676154	Mlec
MSTRG.1333	gene	1.57302	0.0039511	0.0729425	Dbi
MSTRG.1333	gene	1.57302	0.0039511	0.0729425	.
MSTRG.9055	gene	1.57264	0.0157533	0.117565	.
MSTRG.9055	gene	1.57264	0.0157533	0.117565	Atxn1
MSTRG.18878	gene	1.5718	0.0211349	0.133158	.
MSTRG.783	gene	1.57116	0.0083467	0.0944551	.
MSTRG.783	gene	1.57116	0.0083467	0.0944551	Pikfyve
MSTRG.12815	gene	1.57002	0.00158603	0.0552223	.
MSTRG.12815	gene	1.57002	0.00158603	0.0552223	Prkag1
MSTRG.8791	gene	1.57001	0.0144421	0.113299	H2ac4
MSTRG.18810	gene	1.57	0.00460171	0.0776173	.
MSTRG.18810	gene	1.57	0.00460171	0.0776173	Mapkap1
MSTRG.16583	gene	1.56965	0.0388465	0.177254	.
MSTRG.6545	gene	1.56964	0.033362	0.165166	.
MSTRG.12123	gene	1.56934	4.69394e-05	0.0298776	.
MSTRG.12123	gene	1.56934	4.69394e-05	0.0298776	Zhx2
MSTRG.31709	gene	1.56822	0.0128639	0.109165	.
MSTRG.31709	gene	1.56822	0.0128639	0.109165	Rrp8
MSTRG.21168	gene	1.56705	0.0483863	0.196982	Ect2
MSTRG.21168	gene	1.56705	0.0483863	0.196982	.
MSTRG.2035	gene	1.56623	0.00884934	0.0969232	Ddr2
MSTRG.2035	gene	1.56623	0.00884934	0.0969232	.
MSTRG.33626	gene	1.56564	0.014284	0.112551	Phkb
MSTRG.33626	gene	1.56564	0.014284	0.112551	.
MSTRG.22966	gene	1.56515	0.0177202	0.124378	.
MSTRG.32800	gene	1.56477	0.0441303	0.187492	Gins4
MSTRG.27309	gene	1.56449	0.000786592	0.0459166	Aacs
MSTRG.9661	gene	1.56441	0.0266636	0.146585	.
MSTRG.13578	gene	1.56317	0.0425481	0.184115	Ccdc14
MSTRG.35920	gene	1.56302	0.00419247	0.0742122	.
MSTRG.35920	gene	1.56302	0.00419247	0.0742122	Mras
MSTRG.22958	gene	1.5622	0.0308608	0.158015	.
MSTRG.13024	gene	1.56171	0.0119634	0.105947	Trap1
MSTRG.13024	gene	1.56171	0.0119634	0.105947	.
MSTRG.31158	gene	1.5616	0.022189	0.135602	A730056A06Rik
MSTRG.31158	gene	1.5616	0.022189	0.135602	.
MSTRG.24055	gene	1.56094	0.0274501	0.148442	Ak4
MSTRG.886	gene	1.56009	0.00199533	0.0608058	.
MSTRG.5145	gene	1.55947	0.0113982	0.104251	.
MSTRG.5145	gene	1.55947	0.0113982	0.104251	Larp1
MSTRG.13828	gene	1.55913	0.000288095	0.0362875	.
MSTRG.13828	gene	1.55913	0.000288095	0.0362875	Nectin3
MSTRG.12400	gene	1.55912	0.0198284	0.129486	.
MSTRG.12400	gene	1.55912	0.0198284	0.129486	Triobp
MSTRG.14969	gene	1.55902	0.00353704	0.0701093	Akap8l
MSTRG.14969	gene	1.55902	0.00353704	0.0701093	.
MSTRG.29031	gene	1.55899	0.000966345	0.0495349	Eefsec
MSTRG.29031	gene	1.55899	0.000966345	0.0495349	.
MSTRG.29165	gene	1.55895	0.0153764	0.11645	Gm5881
MSTRG.17386	gene	1.55841	0.00722946	0.0900978	D030056L22Rik
MSTRG.17386	gene	1.55841	0.00722946	0.0900978	.
MSTRG.36955	gene	1.55818	0.0134452	0.110802	.
MSTRG.28237	gene	1.55811	0.00163723	0.0561006	.
MSTRG.27567	gene	1.55794	0.0168396	0.120694	.
MSTRG.17491	gene	1.55777	0.0416464	0.182535	Gm8412
MSTRG.29390	gene	1.55689	0.00112518	0.0499287	.
MSTRG.29390	gene	1.55689	0.00112518	0.0499287	Ift122
MSTRG.28244	gene	1.55614	0.00236274	0.0641253	.
MSTRG.30469	gene	1.55437	0.0329075	0.164093	.
MSTRG.30469	gene	1.55437	0.0329075	0.164093	Gm49396
MSTRG.13769	gene	1.5543	0.0118136	0.105492	Gm15713
MSTRG.32443	gene	1.5537	0.01335	0.110683	Arhgef18
MSTRG.32443	gene	1.5537	0.01335	0.110683	.
MSTRG.28382	gene	1.55352	0.00140362	0.0535467	Tcaf1
MSTRG.28382	gene	1.55352	0.00140362	0.0535467	.
MSTRG.3545	gene	1.55342	0.018869	0.127008	.
MSTRG.35211	gene	1.55317	0.0147843	0.114336	.
MSTRG.35211	gene	1.55317	0.0147843	0.114336	Mir5710
MSTRG.36769	gene	1.55285	0.0370826	0.173624	.
MSTRG.37071	gene	1.55274	0.013045	0.109768	Bcap31
MSTRG.1814	gene	1.55194	0.0100423	0.100341	.
MSTRG.3977	gene	1.55097	0.0215573	0.134011	Gm3571
MSTRG.29538	gene	1.55087	0.0130813	0.109832	Tpi1
MSTRG.30622	gene	1.55008	0.0254316	0.144258	Etfb
MSTRG.27757	gene	1.5495	0.0444303	0.188162	.
MSTRG.14896	gene	1.54932	0.00527008	0.0817119	Gm50226
MSTRG.4588	gene	1.54897	0.00250681	0.0654615	Fignl1
MSTRG.3228	gene	1.54885	0.0377102	0.174912	.
MSTRG.23397	gene	1.54869	0.000336687	0.0384574	.
MSTRG.23397	gene	1.54869	0.000336687	0.0384574	Chmp5
MSTRG.27324	gene	1.54851	0.0108164	0.102218	Stx2
MSTRG.27324	gene	1.54851	0.0108164	0.102218	.
MSTRG.29182	gene	1.54719	0.0164591	0.119389	.
MSTRG.15281	gene	1.54679	0.019977	0.12983	Pex6
MSTRG.25647	gene	1.54656	0.0298563	0.155013	Slc4a2
MSTRG.14727	gene	1.54639	0.00976104	0.0996404	Rhot2
MSTRG.14727	gene	1.54639	0.00976104	0.0996404	.
MSTRG.14727	gene	1.54639	0.00976104	0.0996404	Stub1
MSTRG.14727	gene	1.54639	0.00976104	0.0996404	Wdr90
MSTRG.12688	gene	1.54607	0.00206378	0.0618806	Arsa
MSTRG.12688	gene	1.54607	0.00206378	0.0618806	.
MSTRG.9232	gene	1.54504	9.19448e-05	0.0334497	Txndc15
MSTRG.9232	gene	1.54504	9.19448e-05	0.0334497	.
MSTRG.4543	gene	1.54483	0.00606422	0.085205	.
MSTRG.4543	gene	1.54483	0.00606422	0.085205	Ogdh
MSTRG.13682	gene	1.54341	0.0171113	0.121871	.
MSTRG.12788	gene	1.5434	0.0224573	0.135926	Tmem106c
MSTRG.15426	gene	1.54285	0.0223331	0.135854	Plin3
MSTRG.14729	gene	1.54217	0.0459442	0.191559	Mettl26
MSTRG.22778	gene	1.54212	0.0141594	0.112451	.
MSTRG.22778	gene	1.54212	0.0141594	0.112451	Rap1gds1
MSTRG.30690	gene	1.54199	0.0100028	0.100261	Rcn3
MSTRG.30690	gene	1.54199	0.0100028	0.100261	.
MSTRG.17259	gene	1.54132	0.0134304	0.110802	.
MSTRG.17259	gene	1.54132	0.0134304	0.110802	Ttc9c
MSTRG.14023	gene	1.54132	0.0314659	0.159867	Gm31258
MSTRG.5737	gene	1.54122	0.0493973	0.199003	Nek8
MSTRG.35134	gene	1.54107	0.038064	0.175627	Timm8b
MSTRG.31505	gene	1.54088	0.0126239	0.108575	.
MSTRG.31505	gene	1.54088	0.0126239	0.108575	Alg8
MSTRG.17861	gene	1.5405	0.0155149	0.11691	Itprip
MSTRG.17861	gene	1.5405	0.0155149	0.11691	Cfap43
MSTRG.17861	gene	1.5405	0.0155149	0.11691	.
MSTRG.17646	gene	1.54001	0.0342413	0.166866	Plce1
MSTRG.17646	gene	1.54001	0.0342413	0.166866	.
MSTRG.15435	gene	1.5397	0.0220105	0.135084	Micos13
MSTRG.35204	gene	1.53968	0.00816245	0.0941242	Idh3a
MSTRG.14033	gene	1.53951	0.0452787	0.189871	Gm36963
MSTRG.4561	gene	1.53926	0.018636	0.126675	Ccm2
MSTRG.27151	gene	1.53914	0.00285994	0.0668895	.
MSTRG.27151	gene	1.53914	0.00285994	0.0668895	Atxn2
MSTRG.27151	gene	1.53914	0.00285994	0.0668895	Gm42866
MSTRG.7181	gene	1.53883	0.00900109	0.0971664	Gm48016
MSTRG.31777	gene	1.53841	0.0419552	0.183256	.
MSTRG.31777	gene	1.53841	0.0419552	0.183256	Ampd3
MSTRG.13173	gene	1.53761	0.00886319	0.0969232	Mrtfb
MSTRG.13173	gene	1.53761	0.00886319	0.0969232	.
MSTRG.8091	gene	1.53689	0.00588121	0.0845726	Ston2
MSTRG.8091	gene	1.53689	0.00588121	0.0845726	.
MSTRG.30	gene	1.5367	0.0227649	0.136702	Rgs20
MSTRG.30	gene	1.5367	0.0227649	0.136702	.
MSTRG.4361	gene	1.53456	0.0226558	0.136356	Ptges3
MSTRG.4361	gene	1.53456	0.0226558	0.136356	.
MSTRG.35022	gene	1.53219	0.0106886	0.102218	Hyou1
MSTRG.35022	gene	1.53219	0.0106886	0.102218	.
MSTRG.5474	gene	1.53018	0.0293989	0.153843	Dvl2
MSTRG.5474	gene	1.53018	0.0293989	0.153843	.
MSTRG.15885	gene	1.52973	0.0444779	0.188263	.
MSTRG.25242	gene	1.52953	0.00964271	0.099184	.
MSTRG.23108	gene	1.52921	0.022372	0.135909	Gem
MSTRG.18676	gene	1.5286	0.00129831	0.0529346	Spout1
MSTRG.18676	gene	1.5286	0.00129831	0.0529346	.
MSTRG.7966	gene	1.52838	0.000178193	0.0356823	.
MSTRG.12295	gene	1.52833	0.0208397	0.132407	Mir6952
MSTRG.12295	gene	1.52833	0.0208397	0.132407	.
MSTRG.12295	gene	1.52833	0.0208397	0.132407	Scrib
MSTRG.22257	gene	1.52795	0.0464911	0.192976	Atp1a1
MSTRG.28245	gene	1.52764	0.0145748	0.113656	Gm43164
MSTRG.1339	gene	1.52725	0.00106799	0.0499287	Ccdc93
MSTRG.1339	gene	1.52725	0.00106799	0.0499287	.
MSTRG.26019	gene	1.52665	0.0477658	0.195718	.
MSTRG.26019	gene	1.52665	0.0477658	0.195718	Prom1
MSTRG.32097	gene	1.52659	0.00264192	0.0658813	Orai3
MSTRG.13858	gene	1.5265	0.000560639	0.0442111	.
MSTRG.13858	gene	1.5265	0.000560639	0.0442111	Cep97
MSTRG.25687	gene	1.52615	0.00604109	0.0851415	Actr3b
MSTRG.25687	gene	1.52615	0.00604109	0.0851415	.
MSTRG.18119	gene	1.52579	0.00128889	0.0529346	.
MSTRG.18119	gene	1.52579	0.00128889	0.0529346	Nudt5
MSTRG.12906	gene	1.52511	0.00271401	0.0659882	.
MSTRG.12906	gene	1.52511	0.00271401	0.0659882	Tfcp2
MSTRG.2707	gene	1.52495	0.0201883	0.130437	.
MSTRG.2961	gene	1.52328	0.0416759	0.182535	.
MSTRG.29310	gene	1.52323	0.000474555	0.0414101	.
MSTRG.29310	gene	1.52323	0.000474555	0.0414101	Creld1
MSTRG.18874	gene	1.5225	0.0139079	0.112032	.
MSTRG.18874	gene	1.5225	0.0139079	0.112032	Strbp
MSTRG.35399	gene	1.52169	0.00361433	0.070761	Map2k5
MSTRG.28127	gene	1.52012	0.0160034	0.11807	Gm42547
MSTRG.20721	gene	1.51942	0.0125439	0.10818	.
MSTRG.7620	gene	1.5189	0.00295193	0.0668895	Sav1
MSTRG.22977	gene	1.51831	0.0309968	0.15842	.
MSTRG.4487	gene	1.51736	0.00346762	0.0696904	Zmat5
MSTRG.4487	gene	1.51736	0.00346762	0.0696904	.
MSTRG.2346	gene	1.51641	0.0062369	0.0859191	Mtarc2
MSTRG.34999	gene	1.51553	0.00322431	0.0686966	Cbl
MSTRG.23315	gene	1.51493	0.0333491	0.165154	.
MSTRG.37277	gene	1.51428	0.00594314	0.0846901	.
MSTRG.37277	gene	1.51428	0.00594314	0.0846901	Msn
MSTRG.5230	gene	1.51414	0.000730678	0.0456686	Gid4
MSTRG.25244	gene	1.51361	0.00776471	0.092692	.
MSTRG.7210	gene	1.51316	0.0307214	0.15775	Gm47441
MSTRG.5264	gene	1.51219	0.0276357	0.148717	.
MSTRG.2250	gene	1.51154	0.035768	0.170707	Ahctf1
MSTRG.2250	gene	1.51154	0.035768	0.170707	.
MSTRG.34881	gene	1.51141	0.00125433	0.0529346	Fez1
MSTRG.34881	gene	1.51141	0.00125433	0.0529346	.
MSTRG.23735	gene	1.51137	0.00733097	0.0902572	Wdr31
MSTRG.23735	gene	1.51137	0.00733097	0.0902572	.
MSTRG.31224	gene	1.51083	0.00406325	0.0734431	Gm35040
MSTRG.1778	gene	1.50965	0.0287645	0.151978	Gm36934
MSTRG.6882	gene	1.50882	0.0161813	0.118666	Hgs
MSTRG.6882	gene	1.50882	0.0161813	0.118666	.
MSTRG.2958	gene	1.50876	0.0431014	0.185202	.
MSTRG.4575	gene	1.50852	0.00329331	0.0687125	.
MSTRG.4575	gene	1.50852	0.00329331	0.0687125	Hus1
MSTRG.22666	gene	1.50717	0.00027087	0.0361395	Elovl6
MSTRG.16167	gene	1.50708	0.0124682	0.107937	Ammecr1l
MSTRG.16167	gene	1.50708	0.0124682	0.107937	.
MSTRG.13112	gene	1.50672	0.00342275	0.0692866	Nubp1
MSTRG.35285	gene	1.50622	0.0224392	0.135926	.
MSTRG.35285	gene	1.50622	0.0224392	0.135926	Mpi
MSTRG.5185	gene	1.50604	0.00373721	0.0717242	Snap47
MSTRG.5185	gene	1.50604	0.00373721	0.0717242	.
MSTRG.31839	gene	1.50576	0.0061519	0.0856788	Sox6
MSTRG.31839	gene	1.50576	0.0061519	0.0856788	.
MSTRG.5986	gene	1.50565	0.0444912	0.18827	.
MSTRG.21192	gene	1.50524	0.00922562	0.0981566	.
MSTRG.29144	gene	1.50494	0.029446	0.15394	.
MSTRG.6378	gene	1.5042	0.0196154	0.128954	Dusp3
MSTRG.6378	gene	1.5042	0.0196154	0.128954	.
MSTRG.15076	gene	1.50412	0.00955701	0.0986007	Nelfe
MSTRG.15076	gene	1.50412	0.00955701	0.0986007	.
MSTRG.8877	gene	1.50396	0.0134131	0.110802	Bphl
MSTRG.8877	gene	1.50396	0.0134131	0.110802	.
MSTRG.8877	gene	1.50396	0.0134131	0.110802	Ripk1
MSTRG.11880	gene	1.50389	0.0266926	0.146602	.
MSTRG.10460	gene	1.50383	0.0384542	0.176276	.
MSTRG.13642	gene	1.50344	0.000325407	0.0382703	Gtf2e1
MSTRG.699	gene	1.50326	0.00111661	0.0499287	.
MSTRG.14265	gene	1.5022	3.92962e-05	0.0298776	Get1
MSTRG.14265	gene	1.5022	3.92962e-05	0.0298776	.
MSTRG.3649	gene	1.50209	0.000769504	0.0456686	Tpgs1
MSTRG.3649	gene	1.50209	0.000769504	0.0456686	.
MSTRG.27566	gene	1.50206	0.0119331	0.105931	Znhit1
MSTRG.27762	gene	1.50178	0.0258882	0.145371	Aimp2
MSTRG.3151	gene	1.5015	0.016604	0.11964	Gm9803
MSTRG.26443	gene	1.50142	0.0154067	0.11645	.
MSTRG.26443	gene	1.50142	0.0154067	0.11645	Aasdh
MSTRG.16853	gene	1.50059	0.00100367	0.0497863	.
MSTRG.25767	gene	1.50042	0.0390208	0.177611	.
MSTRG.25767	gene	1.50042	0.0390208	0.177611	Tmem214
MSTRG.16881	gene	1.49984	0.0205013	0.131525	.
MSTRG.16881	gene	1.49984	0.0205013	0.131525	Sall3
MSTRG.17550	gene	1.4994	0.00571066	0.0837787	Sgms1
MSTRG.18091	gene	1.49912	0.0452801	0.189871	Gm13175
MSTRG.13683	gene	1.49841	0.0430735	0.185132	Igsf11
MSTRG.23314	gene	1.49823	0.0118334	0.10555	.
MSTRG.23314	gene	1.49823	0.0118334	0.10555	Ankrd6
MSTRG.32016	gene	1.49813	0.00920532	0.0981551	Tufm
MSTRG.32016	gene	1.49813	0.00920532	0.0981551	.
MSTRG.17020	gene	1.49725	0.00393102	0.0729122	.
MSTRG.17020	gene	1.49725	0.00393102	0.0729122	Gstp1
MSTRG.17020	gene	1.49725	0.00393102	0.0729122	Gstp2
MSTRG.22582	gene	1.49674	0.0125816	0.108418	1810037I17Rik
MSTRG.10626	gene	1.49655	0.0142002	0.112451	Prxl2a
MSTRG.7706	gene	1.49568	0.0134563	0.110812	1700086L19Rik
MSTRG.9766	gene	1.49559	0.00784602	0.0930331	Iqgap2
MSTRG.32335	gene	1.49523	0.0106264	0.101943	Cd151
MSTRG.32335	gene	1.49523	0.0106264	0.101943	.
MSTRG.3219	gene	1.49496	0.0180946	0.125491	.
MSTRG.32873	gene	1.49486	0.0419845	0.183256	.
MSTRG.32873	gene	1.49486	0.0419845	0.183256	Erlin2
MSTRG.18381	gene	1.49418	0.00226021	0.0637395	Mllt10
MSTRG.18381	gene	1.49418	0.00226021	0.0637395	Gm25147
MSTRG.18381	gene	1.49418	0.00226021	0.0637395	.
MSTRG.17311	gene	1.4939	0.0380045	0.175627	Tkfc
MSTRG.6885	gene	1.49323	0.0461595	0.192154	Slc25a10
MSTRG.15142	gene	1.49285	0.0169515	0.12107	.
MSTRG.27005	gene	1.49248	0.00208614	0.0622586	Dynll1
MSTRG.27164	gene	1.49204	0.0122073	0.107009	Tctn1
MSTRG.27164	gene	1.49204	0.0122073	0.107009	.
MSTRG.32140	gene	1.49138	0.0380571	0.175627	U6
MSTRG.7071	gene	1.49128	0.00494119	0.0800639	.
MSTRG.7071	gene	1.49128	0.00494119	0.0800639	Nbas
MSTRG.28800	gene	1.49016	0.0210324	0.132882	.
MSTRG.19736	gene	1.49006	0.0161521	0.118628	Dph6
MSTRG.36765	gene	1.48994	0.0141551	0.112451	.
MSTRG.36765	gene	1.48994	0.0141551	0.112451	Klhl13
MSTRG.28950	gene	1.48939	0.00553492	0.0827964	Ptges3-ps
MSTRG.16421	gene	1.48938	0.0045945	0.0776173	.
MSTRG.16421	gene	1.48938	0.0045945	0.0776173	Lars
MSTRG.3304	gene	1.48909	0.0201507	0.130394	Septin10
MSTRG.3304	gene	1.48909	0.0201507	0.130394	.
MSTRG.12375	gene	1.48876	0.00847065	0.0949403	Ift27
MSTRG.5695	gene	1.48861	0.0285219	0.151402	Gm12346
MSTRG.5695	gene	1.48861	0.0285219	0.151402	.
MSTRG.35308	gene	1.48726	0.021243	0.133465	.
MSTRG.24381	gene	1.48586	0.0136374	0.111015	Mir1957a
MSTRG.22713	gene	1.48541	0.0279612	0.149475	Npnt
MSTRG.1278	gene	1.48316	0.0425655	0.184115	.
MSTRG.23592	gene	1.48255	0.0265412	0.146368	Sec61b
MSTRG.26684	gene	1.48191	0.00400636	0.0733667	.
MSTRG.25499	gene	1.48105	0.0308306	0.157996	.
MSTRG.17207	gene	1.48047	0.0311989	0.159019	Stip1
MSTRG.8095	gene	1.47918	0.0415571	0.182366	.
MSTRG.36373	gene	1.47845	0.0218084	0.134415	Acaa1b
MSTRG.9231	gene	1.47718	0.00954657	0.0986007	B230219D22Rik
MSTRG.18634	gene	1.47706	0.0143111	0.112626	.
MSTRG.18634	gene	1.47706	0.0143111	0.112626	Setx
MSTRG.27307	gene	1.47622	0.00557062	0.0827964	Dhx37
MSTRG.31707	gene	1.47538	0.0259037	0.145371	Mrps36-ps2
MSTRG.10068	gene	1.47472	0.00319051	0.0684538	Hmgcs1
MSTRG.10068	gene	1.47472	0.00319051	0.0684538	.
MSTRG.25264	gene	1.47417	0.031306	0.159361	Faap20
MSTRG.12128	gene	1.4729	0.000402718	0.0413091	.
MSTRG.13531	gene	1.47282	0.034195	0.166832	Rubcn
MSTRG.2574	gene	1.47232	0.0422054	0.183665	.
MSTRG.2574	gene	1.47232	0.0422054	0.183665	Pcmt1
MSTRG.30678	gene	1.47182	0.0163542	0.119243	Cpt1c
MSTRG.30678	gene	1.47182	0.0163542	0.119243	.
MSTRG.14032	gene	1.47076	0.0239543	0.140763	.
MSTRG.31267	gene	1.46993	0.0239555	0.140763	Ndufab1-ps
MSTRG.30833	gene	1.46972	0.0484758	0.197004	.
MSTRG.5657	gene	1.46971	0.000373206	0.0400841	.
MSTRG.5657	gene	1.46971	0.000373206	0.0400841	Glod4
MSTRG.28779	gene	1.46908	0.00260072	0.0658813	Suclg1
MSTRG.17294	gene	1.46743	0.0305064	0.157308	Tmem258
MSTRG.17294	gene	1.46743	0.0305064	0.157308	.
MSTRG.8017	gene	1.46737	0.00463189	0.0778267	.
MSTRG.8017	gene	1.46737	0.00463189	0.0778267	Gstz1
MSTRG.5949	gene	1.46725	0.00276014	0.0660686	Brip1os
MSTRG.5311	gene	1.46705	0.00169797	0.056755	.
MSTRG.5311	gene	1.46705	0.00169797	0.056755	Tvp23b
MSTRG.1791	gene	1.467	0.010708	0.102218	Soat1
MSTRG.19774	gene	1.46672	0.0260545	0.145555	.
MSTRG.19774	gene	1.46672	0.0260545	0.145555	Srp14
MSTRG.20478	gene	1.46624	0.0178292	0.124702	Pigu
MSTRG.20478	gene	1.46624	0.0178292	0.124702	.
MSTRG.21070	gene	1.46619	0.0242433	0.141408	Impa1
MSTRG.14735	gene	1.46489	0.00574111	0.083779	.
MSTRG.14735	gene	1.46489	0.00574111	0.083779	Pigq
MSTRG.32857	gene	1.46475	0.0212856	0.133534	Pomk
MSTRG.14379	gene	1.46443	0.00965914	0.0992217	Dynlt1f
MSTRG.25009	gene	1.46397	0.00951037	0.0986007	Kazn
MSTRG.11588	gene	1.46383	0.00916226	0.0977616	.
MSTRG.11588	gene	1.46383	0.00916226	0.0977616	Tmtc4
MSTRG.3172	gene	1.46299	0.00976995	0.0996404	Gpx4-ps2
MSTRG.23319	gene	1.46231	0.00901712	0.0971664	.
MSTRG.5238	gene	1.46148	0.00152307	0.0544635	.
MSTRG.5238	gene	1.46148	0.00152307	0.0544635	Flii
MSTRG.15361	gene	1.46091	0.00469163	0.0783271	.
MSTRG.15361	gene	1.46091	0.00469163	0.0783271	Tbc1d5
MSTRG.430	gene	1.46046	0.000708284	0.0456686	.
MSTRG.430	gene	1.46046	0.000708284	0.0456686	Gm29260
MSTRG.3372	gene	1.46027	0.00987203	0.0999606	Ppa1
MSTRG.37359	gene	1.45998	0.0104645	0.10143	Zmym3
MSTRG.37359	gene	1.45998	0.0104645	0.10143	.
MSTRG.6256	gene	1.45988	0.00691561	0.0889062	Erbb2
MSTRG.15267	gene	1.45978	0.0296473	0.154585	Dnph1
MSTRG.14305	gene	1.45891	0.00289665	0.0668895	.
MSTRG.6546	gene	1.45869	0.0487507	0.197499	.
MSTRG.36338	gene	1.4584	0.0374315	0.174281	.
MSTRG.3611	gene	1.4579	0.0201003	0.130258	Pfkl
MSTRG.27972	gene	1.45659	0.0256222	0.144672	Sem1
MSTRG.36579	gene	1.45338	0.00960668	0.0990424	Nudt11
MSTRG.33775	gene	1.45272	0.000690419	0.045284	Ciapin1
MSTRG.36683	gene	1.45158	0.0182394	0.126025	Mid1ip1
MSTRG.15796	gene	1.45105	0.019699	0.129133	.
MSTRG.13668	gene	1.45044	0.00090418	0.0480123	Adprh
MSTRG.477	gene	1.45042	0.0311675	0.158961	Bivm
MSTRG.26966	gene	1.45025	0.0266288	0.146495	Mvk
MSTRG.26966	gene	1.45025	0.0266288	0.146495	.
MSTRG.25811	gene	1.44991	0.043458	0.185836	Babam2
MSTRG.25811	gene	1.44991	0.043458	0.185836	Mrpl33
MSTRG.30466	gene	1.44967	0.0433295	0.185679	Hspb6
MSTRG.30466	gene	1.44967	0.0433295	0.185679	.
MSTRG.28952	gene	1.44896	0.0476379	0.195539	Nat8f1
MSTRG.17784	gene	1.44774	0.0121488	0.106922	Fbxw4
MSTRG.17784	gene	1.44774	0.0121488	0.106922	.
MSTRG.24175	gene	1.44767	0.00326255	0.0687125	Txndc12
MSTRG.14371	gene	1.44756	0.00559507	0.0828666	Dynlt1b
MSTRG.14371	gene	1.44756	0.00559507	0.0828666	.
MSTRG.5605	gene	1.44747	0.0309863	0.15842	.
MSTRG.5605	gene	1.44747	0.0309863	0.15842	Srr
MSTRG.11127	gene	1.44746	0.0155987	0.11691	Rhobtb2
MSTRG.12675	gene	1.44704	0.00557468	0.0827964	.
MSTRG.12675	gene	1.44704	0.00557468	0.0827964	Plxnb2
MSTRG.24664	gene	1.44687	0.00899764	0.0971664	Pef1
MSTRG.15649	gene	1.44642	0.0057059	0.0837787	Dpy30
MSTRG.6393	gene	1.44627	0.0129057	0.109165	G6pc3
MSTRG.32037	gene	1.44589	0.0363252	0.17206	Aldoa
MSTRG.32037	gene	1.44589	0.0363252	0.17206	.
MSTRG.15278	gene	1.44513	0.00256363	0.0658813	Mea1
MSTRG.27729	gene	1.4442	0.0425032	0.184076	.
MSTRG.25711	gene	1.44375	0.0137862	0.111769	.
MSTRG.25711	gene	1.44375	0.0137862	0.111769	Paxip1
MSTRG.12513	gene	1.4437	0.00488415	0.079534	Desi1
MSTRG.16235	gene	1.44193	0.010467	0.10143	Ctnna1
MSTRG.1931	gene	1.44166	0.00521008	0.081687	Kifap3
MSTRG.15279	gene	1.44076	0.0142696	0.112551	Ppp2r5d
MSTRG.22964	gene	1.44042	0.0424194	0.183861	Gm42942
MSTRG.24483	gene	1.44031	0.0206761	0.132007	.
MSTRG.3363	gene	1.44004	0.0179319	0.12511	.
MSTRG.3363	gene	1.44004	0.0179319	0.12511	Lrrc20
MSTRG.20846	gene	1.43863	0.0180348	0.125477	.
MSTRG.20846	gene	1.43863	0.0180348	0.125477	Stx16
MSTRG.29021	gene	1.43847	0.0422086	0.183665	.
MSTRG.29021	gene	1.43847	0.0422086	0.183665	Hmces
MSTRG.9277	gene	1.43825	0.0348518	0.168496	C630044B11Rik
MSTRG.9277	gene	1.43825	0.0348518	0.168496	Ntrk2
MSTRG.9277	gene	1.43825	0.0348518	0.168496	.
MSTRG.34683	gene	1.43812	0.0229342	0.137251	.
MSTRG.34683	gene	1.43812	0.0229342	0.137251	Spc24
MSTRG.12470	gene	1.43787	0.0408462	0.181144	.
MSTRG.12470	gene	1.43787	0.0408462	0.181144	Sgsm3
MSTRG.2039	gene	1.43778	0.0326078	0.163317	Gm7694
MSTRG.2039	gene	1.43778	0.0326078	0.163317	.
MSTRG.11025	gene	1.43757	0.00767197	0.0919329	.
MSTRG.11025	gene	1.43757	0.00767197	0.0919329	Wdfy2
MSTRG.34267	gene	1.4371	0.00855019	0.0953311	.
MSTRG.8929	gene	1.43682	0.0305582	0.157357	.
MSTRG.3739	gene	1.43565	0.00171341	0.0569618	Thop1
MSTRG.3739	gene	1.43565	0.00171341	0.0569618	.
MSTRG.16675	gene	1.4356	0.0184751	0.12645	Gm50462
MSTRG.24322	gene	1.43551	0.00474895	0.07873	.
MSTRG.24322	gene	1.43551	0.00474895	0.07873	Urod
MSTRG.13814	gene	1.43509	0.00605334	0.0852029	.
MSTRG.13814	gene	1.43509	0.00605334	0.0852029	Slc35a5
MSTRG.12298	gene	1.43329	0.0365714	0.172805	Nrbp2
MSTRG.12298	gene	1.43329	0.0365714	0.172805	.
MSTRG.3578	gene	1.43266	0.0223414	0.135854	.
MSTRG.3578	gene	1.43266	0.0223414	0.135854	Lss
MSTRG.19690	gene	1.43262	0.0101664	0.100584	.
MSTRG.19690	gene	1.43262	0.0101664	0.100584	Mettl15
MSTRG.5290	gene	1.43261	0.00277141	0.0660686	Cenpv
MSTRG.15873	gene	1.43108	0.0217155	0.134259	.
MSTRG.12127	gene	1.43032	0.00762581	0.0916778	9330154K18Rik
MSTRG.30543	gene	1.42825	0.0308279	0.157996	Dpy19l3
MSTRG.3690	gene	1.42741	0.0250503	0.143302	.
MSTRG.3690	gene	1.42741	0.0250503	0.143302	Pwwp3a
MSTRG.21765	gene	1.42695	0.00307131	0.0676154	.
MSTRG.13631	gene	1.42693	0.0109598	0.102539	.
MSTRG.13631	gene	1.42693	0.0109598	0.102539	Golgb1
MSTRG.665	gene	1.42609	0.00196426	0.0606152	.
MSTRG.665	gene	1.42609	0.00196426	0.0606152	Stradb
MSTRG.33777	gene	1.42538	0.00332376	0.0687125	Coq9
MSTRG.33777	gene	1.42538	0.00332376	0.0687125	.
MSTRG.2111	gene	1.42519	0.0232115	0.137972	Pea15a
MSTRG.2111	gene	1.42519	0.0232115	0.137972	.
MSTRG.34925	gene	1.42512	0.0388625	0.177254	.
MSTRG.10839	gene	1.42504	0.0107121	0.102218	.
MSTRG.10839	gene	1.42504	0.0107121	0.102218	Psmb5
MSTRG.19794	gene	1.42336	0.0374083	0.174281	.
MSTRG.19794	gene	1.42336	0.0374083	0.174281	Rad51
MSTRG.4356	gene	1.42255	0.00593409	0.0846901	Gm15900
MSTRG.8668	gene	1.42148	0.0279	0.149416	.
MSTRG.1533	gene	1.42095	0.000227252	0.0358904	Rabif
MSTRG.5646	gene	1.41993	0.012253	0.107009	Crk
MSTRG.33003	gene	1.41982	0.0106476	0.101981	.
MSTRG.17359	gene	1.41978	0.00524599	0.081687	Gm10819
MSTRG.14683	gene	1.41966	0.000525227	0.043892	Msrb1
MSTRG.6346	gene	1.41838	0.00350372	0.0698221	.
MSTRG.6346	gene	1.41838	0.00350372	0.0698221	Coa3
MSTRG.11370	gene	1.4182	0.0398754	0.17946	Bora
MSTRG.11370	gene	1.4182	0.0398754	0.17946	.
MSTRG.12130	gene	1.41817	0.0120297	0.106227	.
MSTRG.18142	gene	1.41813	0.00115618	0.0505694	.
MSTRG.33957	gene	1.41788	0.00771006	0.0921782	.
MSTRG.33957	gene	1.41788	0.00771006	0.0921782	Pdf
MSTRG.33957	gene	1.41788	0.00771006	0.0921782	Cog8
MSTRG.2952	gene	1.41756	0.0104609	0.10143	.
MSTRG.3220	gene	1.41732	0.0433997	0.185787	.
MSTRG.13199	gene	1.41691	0.0149008	0.114684	.
MSTRG.13199	gene	1.41691	0.0149008	0.114684	Bmerb1
MSTRG.13378	gene	1.41658	0.0141695	0.112451	.
MSTRG.36028	gene	1.41578	0.0180467	0.125491	Nphp3
MSTRG.36028	gene	1.41578	0.0180467	0.125491	Acad11
MSTRG.36028	gene	1.41578	0.0180467	0.125491	.
MSTRG.25021	gene	1.4155	0.03837	0.176273	.
MSTRG.25021	gene	1.4155	0.03837	0.176273	Pdpn
MSTRG.6194	gene	1.41346	0.00297789	0.0668895	.
MSTRG.6194	gene	1.41346	0.00297789	0.0668895	Kpnb1
MSTRG.22376	gene	1.41287	0.018392	0.126192	.
MSTRG.22376	gene	1.41287	0.018392	0.126192	Cept1
MSTRG.28753	gene	1.41269	0.0490085	0.198056	.
MSTRG.28753	gene	1.41269	0.0490085	0.198056	Rnf181
MSTRG.33223	gene	1.41263	0.00128976	0.0529346	Gm9755
MSTRG.19642	gene	1.41135	0.00384331	0.0722988	Tcp11l1
MSTRG.10011	gene	1.41129	0.00204802	0.0618806	.
MSTRG.10011	gene	1.41129	0.00204802	0.0618806	Dhx29
MSTRG.899	gene	1.41114	0.0326002	0.163317	Stk16
MSTRG.899	gene	1.41114	0.0326002	0.163317	.
MSTRG.15890	gene	1.41101	0.00523459	0.081687	.
MSTRG.6708	gene	1.41096	0.0233316	0.138377	Tmem94
MSTRG.6708	gene	1.41096	0.0233316	0.138377	.
MSTRG.12332	gene	1.40999	0.00647653	0.0869683	.
MSTRG.12332	gene	1.40999	0.00647653	0.0869683	Ppp1r16a
MSTRG.35208	gene	1.40896	0.027784	0.14908	Acsbg1
MSTRG.35208	gene	1.40896	0.027784	0.14908	.
MSTRG.2960	gene	1.40871	0.0386245	0.176676	.
MSTRG.7594	gene	1.40869	0.00165869	0.0565129	Rpl36al
MSTRG.7594	gene	1.40869	0.00165869	0.0565129	Dnaaf2
MSTRG.7594	gene	1.40869	0.00165869	0.0565129	.
MSTRG.13184	gene	1.40807	0.0171977	0.122224	.
MSTRG.13184	gene	1.40807	0.0171977	0.122224	Bfar
MSTRG.782	gene	1.40786	0.0262343	0.1462	Idh1
MSTRG.37781	gene	1.40736	0.000752358	0.0456686	Hsd17b10
MSTRG.28802	gene	1.40727	0.00341749	0.0692866	Gm44437
MSTRG.12366	gene	1.40704	0.0376686	0.174821	Myh9
MSTRG.12366	gene	1.40704	0.0376686	0.174821	.
MSTRG.19481	gene	1.40685	0.0414309	0.182064	Ckap5
MSTRG.19481	gene	1.40685	0.0414309	0.182064	Snord67
MSTRG.19481	gene	1.40685	0.0414309	0.182064	.
MSTRG.20710	gene	1.40443	0.0261783	0.14599	.
MSTRG.20710	gene	1.40443	0.0261783	0.14599	Elmo2
MSTRG.26749	gene	1.40405	0.0132974	0.110652	.
MSTRG.26749	gene	1.40405	0.0132974	0.110652	Cdc7
MSTRG.35801	gene	1.40394	0.011698	0.10517	Tmed3
MSTRG.35801	gene	1.40394	0.011698	0.10517	.
MSTRG.36441	gene	1.40185	0.00646317	0.0869683	.
MSTRG.36441	gene	1.40185	0.00646317	0.0869683	Sec22c
MSTRG.24119	gene	1.40176	0.00278913	0.066136	Lrrc42
MSTRG.24119	gene	1.40176	0.00278913	0.066136	.
MSTRG.8722	gene	1.40105	0.0173221	0.122998	.
MSTRG.8722	gene	1.40105	0.0173221	0.122998	Zscan26
MSTRG.12960	gene	1.40103	0.0213583	0.133675	Aaas
MSTRG.27455	gene	1.401	0.00149568	0.054293	Gm43186
MSTRG.17067	gene	1.40087	0.0493997	0.199003	Ccs
MSTRG.17067	gene	1.40087	0.0493997	0.199003	.
MSTRG.16663	gene	1.40005	0.00982044	0.0997152	A330084C13Rik
MSTRG.6524	gene	1.39983	0.0477799	0.195718	.
MSTRG.34769	gene	1.3998	0.0109727	0.102539	.
MSTRG.34769	gene	1.3998	0.0109727	0.102539	Jam3
MSTRG.3827	gene	1.39857	0.0301288	0.156121	.
MSTRG.8158	gene	1.39778	0.0301969	0.156321	Tdp1
MSTRG.8158	gene	1.39778	0.0301969	0.156321	.
MSTRG.35592	gene	1.39722	0.0247215	0.142833	.
MSTRG.35592	gene	1.39722	0.0247215	0.142833	Mns1
MSTRG.35592	gene	1.39722	0.0247215	0.142833	Gm36948
MSTRG.18587	gene	1.39706	0.00718481	0.0900816	Sardh
MSTRG.32307	gene	1.39679	0.0199756	0.12983	Ptdss2
MSTRG.32307	gene	1.39679	0.0199756	0.12983	.
MSTRG.30853	gene	1.39664	0.000176	0.0356823	Herc2
MSTRG.30853	gene	1.39664	0.000176	0.0356823	.
MSTRG.24784	gene	1.39615	0.0177785	0.124568	.
MSTRG.32227	gene	1.39615	0.00233195	0.0640375	.
MSTRG.32227	gene	1.39615	0.00233195	0.0640375	Uros
MSTRG.13896	gene	1.39612	0.0400965	0.180037	Arl6
MSTRG.6345	gene	1.39543	0.0422986	0.183751	Ramp2
MSTRG.6345	gene	1.39543	0.0422986	0.183751	Vps25
MSTRG.32652	gene	1.39516	0.0340913	0.1668	.
MSTRG.32652	gene	1.39516	0.0340913	0.1668	Arhgef10
MSTRG.25240	gene	1.39395	0.00231861	0.0640375	Prdm16
MSTRG.25240	gene	1.39395	0.00231861	0.0640375	.
MSTRG.24482	gene	1.39345	0.0146358	0.113983	.
MSTRG.20000	gene	1.39334	0.043664	0.186358	Bub1
MSTRG.20000	gene	1.39334	0.043664	0.186358	.
MSTRG.22682	gene	1.39318	0.00179039	0.0580725	Ostc
MSTRG.30135	gene	1.39244	0.0224613	0.135926	Calm3
MSTRG.7798	gene	1.39221	0.0240449	0.141035	Rdh11
MSTRG.4420	gene	1.39217	0.0109243	0.102349	.
MSTRG.4420	gene	1.39217	0.0109243	0.102349	Cd63
MSTRG.3322	gene	1.39161	0.00666063	0.0879775	Micu1
MSTRG.7252	gene	1.39075	0.00827397	0.0942609	.
MSTRG.7252	gene	1.39075	0.00827397	0.0942609	Trappc12
MSTRG.22425	gene	1.39067	0.00979068	0.0996404	Psma5
MSTRG.28190	gene	1.38964	0.0333462	0.165154	.
MSTRG.28190	gene	1.38964	0.0333462	0.165154	Tmem209
MSTRG.668	gene	1.38964	0.000240325	0.0358904	Als2
MSTRG.5892	gene	1.38911	0.000431418	0.0413091	Synrg
MSTRG.5892	gene	1.38911	0.000431418	0.0413091	.
MSTRG.13797	gene	1.38894	0.00476454	0.07873	Usf3
MSTRG.25113	gene	1.38872	0.0259777	0.145371	.
MSTRG.21958	gene	1.38782	0.0113404	0.104141	.
MSTRG.21958	gene	1.38782	0.0113404	0.104141	Pygo2
MSTRG.21958	gene	1.38782	0.0113404	0.104141	Pbxip1
MSTRG.20278	gene	1.38768	0.00342571	0.0692866	.
MSTRG.27553	gene	1.38717	0.0100899	0.100471	.
MSTRG.25092	gene	1.38643	0.0210033	0.132818	.
MSTRG.25092	gene	1.38643	0.0210033	0.132818	Srm
MSTRG.11877	gene	1.38543	0.0152572	0.116014	.
MSTRG.11877	gene	1.38543	0.0152572	0.116014	Ctnnd2
MSTRG.7489	gene	1.38505	0.00992423	0.100106	Sptssa
MSTRG.16888	gene	1.3849	0.0102324	0.100584	Zfp236
MSTRG.16888	gene	1.3849	0.0102324	0.100584	.
MSTRG.16811	gene	1.38329	0.00672672	0.0880909	Hdhd2
MSTRG.16811	gene	1.38329	0.00672672	0.0880909	Ier3ip1
MSTRG.16811	gene	1.38329	0.00672672	0.0880909	Gm50364
MSTRG.32392	gene	1.38224	0.00245828	0.0654532	Cars
MSTRG.32392	gene	1.38224	0.00245828	0.0654532	.
MSTRG.24810	gene	1.3822	0.0180976	0.125491	Cep85
MSTRG.6401	gene	1.38173	0.00105287	0.0499028	Slc25a39
MSTRG.6401	gene	1.38173	0.00105287	0.0499028	.
MSTRG.8783	gene	1.37982	0.0211815	0.133399	H2bc4
MSTRG.12482	gene	1.37976	0.000766038	0.0456686	Slc25a17
MSTRG.253	gene	1.3792	0.0414084	0.182016	Gm36952
MSTRG.7851	gene	1.37898	0.00143105	0.0537134	Srsf5
MSTRG.7851	gene	1.37898	0.00143105	0.0537134	.
MSTRG.7929	gene	1.37895	0.0250916	0.143302	.
MSTRG.7929	gene	1.37895	0.0250916	0.143302	Numb
MSTRG.7662	gene	1.37847	0.0385732	0.176492	.
MSTRG.7662	gene	1.37847	0.0385732	0.176492	Jkamp
MSTRG.30140	gene	1.37844	0.00275717	0.0660686	.
MSTRG.30140	gene	1.37844	0.00275717	0.0660686	Ppp5c
MSTRG.3394	gene	1.37774	0.0110128	0.102561	Kifbp
MSTRG.25847	gene	1.3776	0.0450315	0.189559	.
MSTRG.25847	gene	1.3776	0.0450315	0.189559	Depdc5
MSTRG.15525	gene	1.37745	0.00104416	0.0497863	Ralbp1
MSTRG.32142	gene	1.37729	0.0430198	0.185052	Sec23ip
MSTRG.4416	gene	1.37708	0.0166427	0.119781	.
MSTRG.4416	gene	1.37708	0.0166427	0.119781	Ormdl2
MSTRG.5057	gene	1.37686	0.000436782	0.0413091	Uqcrq
MSTRG.8969	gene	1.37667	0.00248264	0.0654532	Txndc5
MSTRG.11527	gene	1.37665	0.0469847	0.194012	Gm6212
MSTRG.35990	gene	1.37639	0.0397768	0.179363	.
MSTRG.35990	gene	1.37639	0.0397768	0.179363	Amotl2
[truncated: 3,546 more rows]
