# Supplementary material for: Tsukushi proteoglycan maintains RNA splicing and developmental signaling network in GFAP-expressing subventricular zone neural stem/progenitor cells
Source: Front Cell Dev Biol. 2022 Nov 21;10:994588. doi: 10.3389/fcell.2022.994588 (PMC9720143; doi:10.3389/fcell.2022.994588)
Supplement: Supplementary file 7 [file Table5.XLSX]

## Sheet: Sheet1
DEXSeq differential exon usage test (Muscle Tissue from Adult mice)
Experimental design
sample	condition			Conditions	Genotype
dataset_a9f6d59e-007e-45d0-a0ab-b95471c114fd.dat	2_Knockout			Wt,Wildtype	TSK+/+
dataset_2e654e3d-f4c0-403c-975d-374afa082667.dat	2_Knockout			TSK KO, Knockout	TSK -/-
dataset_fcebf3fe-7316-421d-9759-050ea967f6e6.dat	2_Knockout
dataset_fde99ef1-5730-43f9-8bde-a75b1447e529.dat	1_Wildtype
dataset_e60061f5-43e4-44bc-8930-b59109a01e51.dat	1_Wildtype
dataset_5d7cc719-ad54-4257-a67f-638f7737af63.dat	1_Wildtype
formulaDispersion = full
formula0 = reduced
formula1 = full
DEU result table
geneID	chr	start	end	total_exons	exon_changes
ENSMUSG00000005534	8	3172061	3329617	32	1
ENSMUSG00000021068	12	70058209	70160491	64	0
ENSMUSG00000024048 ENSMUSG00000117098 ENSMUSG00000034868	17	71280128	71309873	35	1
ENSMUSG00000024750	19	21249642	21264204	17	1
ENSMUSG00000024944	19	6184404	6191578	15	1
ENSMUSG00000025245	9	123523481	123546762	32	1
ENSMUSG00000025266	X	149766137	149800318	27	1
ENSMUSG00000025791	4	99786611	99844491	12	2
ENSMUSG00000027940	3	89979956	90008209	42	3
ENSMUSG00000029467	5	122591576	122640288	31	1
ENSMUSG00000029661	6	4504814	4541544	73	1
ENSMUSG00000030609	7	78545602	78560957	24	1
ENSMUSG00000030695	7	126394406	126399923	35	3
ENSMUSG00000036427	7	33900755	33929761	44	1
ENSMUSG00000039176	7	79095979	79116110	68	1
ENSMUSG00000042129	6	116609969	116650913	26	1
ENSMUSG00000053907	6	72409782	72416541	29	1
ENSMUSG00000061603	12	52746166	53202382	16	1
ENSMUSG00000079278	5	116176814	116221305	5	1
ENSMUSG00000087410	11	67003287	67010906	8	4
ENSMUSG00000090841	10	128326729	128330014	42	1
ENSMUSG00000100235 ENSMUSG00000058883 ENSMUSG00000074824	13	67217463	67264327	29	1
